# Supplementary material for: Covariation between microeukaryotes and bacteria associated with Planorbidae snails
Source: PeerJ. 2023 Dec 19;11:e16639. doi: 10.7717/peerj.16639 (PMC10740603; doi:10.7717/peerj.16639)
Supplement: Supplemental Information 4 [file peerj-11-16639-s004.xlsx]

## Sheet: Table S1
Table S1. In silico specificity of the blocking primer.
Removed taxa	18SV4 (%)
Heterobranchia	22.8
Biomphalaria	75
Holozoa (non-Metazoa)	0.4
