# Supplementary material for: Covariation between microeukaryotes and bacteria associated with Planorbidae snails
Source: PeerJ. 2023 Dec 19;11:e16639. doi: 10.7717/peerj.16639 (PMC10740603; doi:10.7717/peerj.16639)
Supplement: Supplemental Information 5 — NA: not analyzed. [file peerj-11-16639-s005.xlsx]

## Sheet: Table S2
Table S2. Number of sequences. NA: not analysed.
	Total number of raw sequences		Total number of cleaned sequences		Number of snail sequences	Number of embryophyceae sequences	Number of microeukaryote sequences
Sample	18SV4BP	16SV3V4	18SV4BP	16SV3V4	18SV4BP	18SV4BP	18SV4BP
BgBAR-1	62731	52603	48078	37284	11620	23711	10113
BgBAR-2	13776	NA	10260	NA	2127	6700	1338
BgBAR-3	49811	NA	31902	NA	13249	13580	4957
BgBRE-1	40456	NA	30063	NA	12696	13563	3449
BgBRE-2	67546	63267	40998	46012	27475	3067	10205
BgBRE-3	30800	NA	21869	NA	14114	6976	293
BgBRE-4	20502	NA	13932	NA	9017	3989	494
BgBRE-5	77413	NA	38242	NA	28858	256	2000
BgBRE-6	77598	100205	54791	38812	19192	938	12431
BgBRE-7	58245	92625	36239	34495	29913	341	5941
BgBRE-8	66898	NA	45934	NA	44690	132	708
BgBRE-9	75861	80495	49874	27058	39067	375	10297
BgBRE-10	66737	106859	39152	47251	30811	196	6417
BgBRE-11	82269	NA	49908	NA	39810	557	2760
BgBS90-1	44255	NA	29155	NA	13368	12492	2977
BgBS90-2	69095	64289	50645	44312	27179	17036	6140
BgBS90-3	43825	63793	26026	42955	7621	8390	9889
BgBS90-4	17033	NA	6767	NA	2055	490	4205
Btru-1	69807	NA	49722	NA	38151	7211	888
Pmet-1	37141	63420	27645	32534	5278	11805	10312
Pmet-2	64164	62990	47153	30234	23422	17322	6234
Pmet-3	49366	57386	34900	30992	8918	7093	18515
Pmet-4	73291	60586	49749	41742	25960	2026	21664
Pmet-5	66478	61889	47510	44969	21431	2734	22723
