# Supplementary material for: Covariation between microeukaryotes and bacteria associated with Planorbidae snails
Source: PeerJ. 2023 Dec 19;11:e16639. doi: 10.7717/peerj.16639 (PMC10740603; doi:10.7717/peerj.16639)
Supplement: Supplemental Information 6 [file peerj-11-16639-s006.xlsx]

## Sheet: Table S3
Table S3. OTU annotations and abundances for 18SV4BP samples.
OTU	Identity (%)	Query coverage (%)	kingdom	phylum	division	class	order	family	genus	species	BgBAR-1	BgBRE-6	BgBRE-7	BgBRE-9	BgBRE-10	BgBRE-2	BgBS90-3	BgBS90-2	Pmet-1	Pmet-2	Pmet-3	Pmet-4	Pmet-5
M_3	99.2	100.0	Eukaryota	Alveolata	Dinophyta	Dinophyceae	Suessiales	Suessiales_X	Woloszynskia	Woloszynskia_sp._strain1	1	0	2	0	1	0	0	0	0	0	0	0	0
M_7	82.0	99.7	Eukaryota	Amoebozoa	Lobosa	Lobosa-G1	Lobosa-G1_X	Lobosa-G1_XX	Lobosa-G1_XXX	Lobosa-G1_XXX_sp.	5046	0	0	0	0	4892	5066	4993	5107	5054	5119	5124	5102
M_9	100.0	100.0	Eukaryota	Alveolata	Ciliophora	Oligohymenophorea	Tetrahymenida	Tetrahymenidae	Tetrahymena	Multi-affiliation	2	0	0	0	0	0	4	20	2	14	2	0	2
M_10	97.9	100.0	Eukaryota	Opisthokonta	Mesomycetozoa	Ichthyosporea	Ichthyosphonida	Pseudoperkinsidae	Anurofeca	Multi-affiliation	0	1877	2800	2520	3320	0	0	1	0	0	0	0	0
M_12	99.2	100.0	Eukaryota	Alveolata	Dinophyta	Dinophyceae	Dinophyceae_X	Dinophyceae_XX	Dinophyceae_XXX	Dinophyceae_XXX_sp.	0	0	0	0	0	0	0	0	0	1	0	0	0
M_13	100.0	100.0	Eukaryota	Alveolata	Dinophyta	Dinophyceae	Dinophyceae_X	Dinophyceae_XX	Gymnodinium	Gymnodinium_dorsalisulcum	0	0	0	0	4	0	0	0	0	0	0	0	0
M_14	100.0	100.0	Eukaryota	Stramenopiles	Ochrophyta	Bacillariophyta	Bacillariophyta_X	Polar-centric-Mediophyceae	Cyclotella	Multi-affiliation	0	0	0	0	0	0	0	1	0	0	0	0	0
M_17	98.9	100.0	Eukaryota	Opisthokonta	Mesomycetozoa	Ichthyosporea	Ichthyosphonida	Pseudoperkinsidae	Anurofeca	Multi-affiliation	0	2151	806	628	529	0	0	0	0	0	0	0	0
M_19	99.0	100.0	Eukaryota	Stramenopiles	Ochrophyta	Bacillariophyta	Bacillariophyta_X	Polar-centric-Mediophyceae	Multi-affiliation	Multi-affiliation	0	1	0	0	0	0	0	0	0	0	0	0	0
M_31	99.7	100.0	Eukaryota	Alveolata	Ciliophora	Oligohymenophorea	Sessilida	Vorticellidae	Vorticellidae_X	Vorticellidae_X_sp.	0	1	905	827	888	0	0	0	0	0	0	0	0
M_33	100.0	100.0	Eukaryota	Stramenopiles	Ochrophyta	Chrysophyceae	Chrysophyceae_X	Chrysophyceae_Clade-C	Poteriospumella	Poteriospumella_lacustris	0	0	0	0	0	1	9	47	0	0	0	0	0
M_39	99.7	100.0	Eukaryota	Stramenopiles	Ochrophyta	Chrysophyceae	Chrysophyceae_X	Chrysophyceae_Clade-C	Chrysophyceae_Clade-C_X	Chrysophyceae_Clade-C_X_sp.	3	0	0	0	0	2	0	3	0	0	0	0	0
M_40	100.0	100.0	Eukaryota	Alveolata	Ciliophora	Colpodea	Colpodida	Colpodidae	Colpoda	Multi-affiliation	0	0	412	822	293	0	0	0	0	0	0	0	0
M_47	82.8	67.7	Eukaryota	Stramenopiles	Stramenopiles_X	Labyrinthulea	Thraustochytriales	Thraustochytriaceae	Thraustochytriaceae_X	Thraustochytriaceae_X_sp.	16	1	6	6	0	0	19	14	4	6	4	3	12
M_49	100.0	100.0	Eukaryota	Alveolata	Ciliophora	Oligohymenophorea	Scuticociliatia	Cyclidiidae	Cyclidium	Cyclidium_glaucoma	0	0	0	0	0	0	2	1	0	5	0	0	0
M_53	92.2	100.0	Eukaryota	Opisthokonta	Fungi	Cryptomycota	Cryptomycotina	Cryptomycotina_X	Cryptomycotina_XX	Cryptomycotina_XX_sp.	0	484	0	0	0	0	0	0	0	0	0	0	0
M_58	98.9	100.0	Eukaryota	Alveolata	Ciliophora	Oligohymenophorea	Sessilida	Vorticellidae	Multi-affiliation	Multi-affiliation	3	67	62	103	65	117	0	5	0	0	0	0	0
M_61	100.0	100.0	Eukaryota	Alveolata	Ciliophora	Phyllopharyngea	Cyrtophoria	Chilodonellidae	Chilodonella	Chilodonella_uncinata	0	0	0	0	0	0	14	44	0	0	0	0	0
M_88	94.2	100.0	Eukaryota	Opisthokonta	Fungi	Chytridiomycota	Chytridiomycotina	Chytridiomycetes	Chytridiomycetes_X	Chytridiomycetes_X_sp.	0	158	5	16	0	0	0	0	0	0	0	0	0
M_91	100.0	100.0	Eukaryota	Multi-affiliation	Multi-affiliation	Multi-affiliation	Multi-affiliation	Multi-affiliation	Multi-affiliation	Multi-affiliation	2	13	76	158	8	0	0	0	0	0	0	0	0
M_101	100.0	100.0	Eukaryota	Stramenopiles	Ochrophyta	Chrysophyceae	Chrysophyceae_X	Chrysophyceae_Clade-C	Multi-affiliation	Multi-affiliation	0	0	5	0	1	0	0	1	0	0	0	0	0
M_108	90.1	100.0	Eukaryota	Opisthokonta	Fungi	Ascomycota	Saccharomycotina	Saccharomycetales	Candida	Multi-affiliation	10	0	0	0	0	0	0	0	7	2	0	0	0
M_119	87.4	100.0	Eukaryota	Rhizaria	Cercozoa	Filosa-Sarcomonadea	Cercomonadida	Cercomonadidae	Cercomonas	Multi-affiliation	0	125	0	0	5	0	0	0	0	0	0	0	0
M_128	100.0	100.0	Eukaryota	Stramenopiles	Ochrophyta	Chrysophyceae	Chrysophyceae_X	Chrysophyceae_Clade-C	Poterioochromonas	Poterioochromonas_malhamensis	0	0	0	0	0	0	0	0	0	0	2	0	0
M_138	100.0	100.0	Eukaryota	Opisthokonta	Fungi	Cryptomycota	Cryptomycotina	Cryptomycotina_X	Cryptomycotina_XX	Cryptomycotina_XX_sp.	5	7	0	0	0	8	1	1	0	11	3	0	0
M_156	100.0	100.0	Eukaryota	Opisthokonta	Fungi	Cryptomycota	Cryptomycotina	Cryptomycotina_X	Cryptomycotina_XX	Cryptomycotina_XX_sp.	0	76	0	0	0	0	0	0	0	0	0	0	0
M_159	93.7	100.0	Eukaryota	Opisthokonta	Fungi	Chytridiomycota	Chytridiomycotina	Chytridiomycetes	Rhyzophidiales_X	Rhyzophidiales_X_sp.	0	74	0	0	0	0	0	0	0	0	0	0	0
M_169	99.5	100.0	Eukaryota	Amoebozoa	Lobosa	Tubulinea	Echinamoebida	Echinamoebidae	Echinamoeba	Echinamoeba_exundans	0	0	3	15	0	0	0	0	0	0	0	0	0
M_178	81.0	61.2	Eukaryota	Alveolata	Apicomplexa	Apicomplexa_X	Coccidia	Hepatozoon-group	Hepatozoon	Hepatozoon_sp.	0	0	0	0	0	0	0	0	14	24	1	5	14
M_182	100.0	10.7	Eukaryota	Multi-affiliation	Multi-affiliation	Multi-affiliation	Multi-affiliation	Multi-affiliation	Multi-affiliation	Multi-affiliation	0	31	0	0	0	0	0	0	0	0	0	0	0
M_184	81.6	61.7	Eukaryota	Opisthokonta	Fungi	Basidiomycota	Agaricomycotina	Tremellomycetes	Tremellomycetes_X	Tremellomycetes_X_sp.	17	0	0	0	0	0	0	0	0	0	1	0	0
M_205	81.6	61.9	Eukaryota	Opisthokonta	Fungi	Basidiomycota	Agaricomycotina	Tremellomycetes	Tremellomycetes_X	Tremellomycetes_X_sp.	3	0	0	0	0	0	0	0	0	0	0	0	2
M_224	82.1	61.3	Eukaryota	Opisthokonta	Fungi	Basidiomycota	Agaricomycotina	Tremellomycetes	Tremellomycetes_X	Tremellomycetes_X_sp.	0	0	0	0	0	25	0	0	0	0	0	0	0
M_227	99.7	100.0	Eukaryota	Alveolata	Apicomplexa	Apicomplexa_X	Colpodellidae	Colpodellidae_X	Colpodellidae_XX	Colpodellidae_XX_sp.	0	28	3	5	0	0	0	0	0	0	0	0	0
M_239	99.7	100.0	Eukaryota	Amoebozoa	Lobosa	Tubulinea	Echinamoebida	Vermamoebidae	Multi-affiliation	Multi-affiliation	0	21	5	14	0	0	0	0	0	0	0	0	0
M_250	91.4	100.0	Eukaryota	Alveolata	Apicomplexa	Apicomplexa_X	Colpodellidae	Colpodellidae_X	Colpodellidae_XX	Colpodellidae_XX_sp.	3	0	0	0	0	6	0	0	0	1	1	0	3
M_255	81.9	62.6	Eukaryota	Opisthokonta	Fungi	Basidiomycota	Agaricomycotina	Tremellomycetes	Tremellomycetes_X	Tremellomycetes_X_sp.	0	0	0	0	0	0	0	0	0	0	2	0	0
M_267	99.7	100.0	Eukaryota	Opisthokonta	Fungi	Cryptomycota	Cryptomycotina	Cryptomycotina_X	Cryptomycotina_XX	Cryptomycotina_XX_sp.	1	0	0	0	0	2	0	0	0	0	0	0	1
M_307	81.7	100.0	Eukaryota	Opisthokonta	Fungi	Cryptomycota	Cryptomycotina	Cryptomycotina_X	Cryptomycotina_XX	Cryptomycotina_XX_sp.	9	0	0	0	0	15	0	2	0	2	2	0	0
M_311	100.0	100.0	Eukaryota	Opisthokonta	Fungi	Multi-affiliation	Multi-affiliation	Multi-affiliation	Multi-affiliation	Multi-affiliation	6	0	0	0	0	4	0	0	0	1	3	0	0
M_321	81.7	100.0	Eukaryota	Opisthokonta	Fungi	Cryptomycota	Cryptomycotina	Cryptomycotina_X	Cryptomycotina_XX	Cryptomycotina_XX_sp.	2	0	0	0	0	26	0	1	0	3	0	0	0
M_367	93.5	100.0	Eukaryota	Opisthokonta	Fungi	Glomeromycota	Glomeromycotina	Glomeromycetes	Glomus	Glomus_sp.	0	0	0	0	0	0	0	0	2	0	0	0	0
M_371	81.8	92.5	Eukaryota	Amoebozoa	Lobosa	Lobosa-G1	Lobosa-G1_X	Lobosa-G1_XX	Lobosa-G1_XXX	Lobosa-G1_XXX_sp.	0	0	0	0	0	0	3	3	3	8	0	0	2
M_382	85.4	57.3	Eukaryota	Alveolata	Apicomplexa	Apicomplexa_X	Gregarines	Gregarines_X	Geneiorhynchus	Geneiorhynchus_manifestus	0	0	34	0	0	0	0	0	0	0	0	0	0
M_468	100.0	100.0	Eukaryota	Rhizaria	Cercozoa	Filosa-Thecofilosea	Cryomonadida	Rhogostoma-lineage	Rhogostoma-lineage_X	Rhogostoma-lineage_X_sp.	0	0	6	6	1	0	0	0	0	0	0	0	0
M_471	100.0	100.0	Eukaryota	Rhizaria	Cercozoa	Filosa-Thecofilosea	Cryomonadida	Rhogostoma-lineage	Rhogostoma-lineage_X	Rhogostoma-lineage_X_sp.	0	0	1	11	0	0	0	0	0	0	0	0	0
M_478	97.4	100.0	Eukaryota	Amoebozoa	Conosa	Variosea	Variosea_X	Filamoebidae	Filamoeba	Multi-affiliation	0	0	0	0	0	2	0	0	0	0	0	0	0
M_484	85.0	100.0	Eukaryota	Opisthokonta	Fungi	Fungi_X	Fungi_XX	Fungi_XXX	Fungi_XXXX	Fungi_XXXX_sp.	0	6	0	0	0	0	0	0	0	0	0	0	0
M_500	79.2	100.0	Eukaryota	Amoebozoa	Lobosa	Tubulinea	Euamoebida	LOS7N/I-lineage	Ptolemeba	Ptolemeba_noxubium	0	0	0	0	20	0	0	0	0	0	0	0	0
M_521	89.7	100.0	Eukaryota	Opisthokonta	Fungi	Cryptomycota	Cryptomycotina	Cryptomycotina_X	Cryptomycotina_XX	Cryptomycotina_XX_sp.	0	6	0	0	0	0	0	0	0	0	0	0	0
M_522	100.0	100.0	Eukaryota	Archaeplastida	Chlorophyta	Chlorophyceae	Sphaeropleales	Multi-affiliation	Multi-affiliation	Multi-affiliation	0	0	1	2	7	0	0	0	0	0	0	0	0
M_531	81.6	61.3	Eukaryota	Opisthokonta	Fungi	Basidiomycota	Agaricomycotina	Tremellomycetes	Tremellomycetes_X	Tremellomycetes_X_sp.	6	0	0	0	0	0	0	0	0	0	0	0	0
M_594	80.5	61.2	Eukaryota	Alveolata	Apicomplexa	Apicomplexa_X	Coccidia	Hepatozoon-group	Hepatozoon	Hepatozoon_sp.	0	0	0	0	0	0	0	0	5	0	0	5	2
M_620	81.9	97.9	Eukaryota	Amoebozoa	Lobosa	Lobosa-G1	Lobosa-G1_X	Lobosa-G1_XX	Lobosa-G1_XXX	Lobosa-G1_XXX_sp.	0	0	0	0	0	0	0	0	0	1	0	0	0
M_622	99.7	100.0	Eukaryota	Alveolata	Dinophyta	Dinophyceae	Suessiales	Suessiales_X	Symbiodinium	Symbiodinium_sp.	0	1	0	0	0	0	2	1	0	0	0	0	0
M_628	93.5	100.0	Eukaryota	Archaeplastida	Rhodophyta	Bangiophyceae	Cyanidiales	Cyanidiales_X	Cyanidiales_XX	Cyanidiales_XX_sp.	0	9	0	0	0	0	0	0	0	0	0	0	0
M_635	100.0	100.0	Eukaryota	Amoebozoa	Lobosa	Tubulinea	Echinamoebida	Vermamoebidae	Hartmannella	Hartmannella_vermiformis	0	0	0	1	0	0	0	0	0	0	0	0	0
M_637	100.0	100.0	Eukaryota	Archaeplastida	Chlorophyta	Trebouxiophyceae	Chlorellales	Chlorellales_X	Auxenochlorella	Auxenochlorella_protothecoides	0	1	0	0	0	0	0	0	0	0	0	0	0
M_654	81.1	97.9	Eukaryota	Amoebozoa	Lobosa	Lobosa-G1	Lobosa-G1_X	Lobosa-G1_XX	Lobosa-G1_XXX	Lobosa-G1_XXX_sp.	0	0	0	0	0	3	5	4	0	8	2	1	5
M_668	76.0	55.6	Eukaryota	Archaeplastida	Rhodophyta	Bangiophyceae	Cyanidiales	Cyanidiales_X	Cyanidiales_XX	Cyanidiales_XX_sp.	0	0	0	0	0	5	0	0	0	0	0	0	0
M_687	99.7	100.0	Eukaryota	Alveolata	Dinophyta	Dinophyceae	Suessiales	Suessiales_X	Symbiodinium	Symbiodinium_sp.	0	0	1	0	0	0	0	0	0	0	0	0	0
M_741	99.7	100.0	Eukaryota	Stramenopiles	Stramenopiles_X	Bicoecea	Pseudodendromonadales	Pseudodendromonadales_X	Paramonas	Paramonas_globosa	0	0	3	0	0	0	0	1	0	0	0	0	0
M_752	95.3	99.7	Eukaryota	Opisthokonta	Choanoflagellida	Choanoflagellatea	Craspedida	Salpingoecidae_Group_C1	Salpingoecidae_Group_C1_X	Salpingoecidae_Group_C1_X_sp.	0	0	0	7	0	0	0	0	0	0	0	0	0
M_786	83.9	83.0	Eukaryota	Amoebozoa	Lobosa	Lobosa-G1	Lobosa-G1_X	Lobosa-G1_XX	Lobosa-G1_XXX	Lobosa-G1_XXX_sp.	0	0	0	0	0	0	1	0	0	4	0	1	1
M_789	91.1	100.0	Eukaryota	Stramenopiles	Stramenopiles_X	Labyrinthulea	Thraustochytriales	Thraustochytriaceae	Thraustochytriaceae_X	Thraustochytriaceae_X_sp.	0	0	10	0	0	0	0	0	0	0	0	0	0
M_795	99.1	100.0	Eukaryota	Opisthokonta	Fungi	Chytridiomycota	Chytridiomycotina	Chytridiomycetes	Chytridiomycetes_X	Chytridiomycetes_X_sp.	0	5	0	0	0	0	0	0	0	0	0	0	0
M_804	99.7	100.0	Eukaryota	Rhizaria	Cercozoa	Filosa-Sarcomonadea	Cercomonadida	Paracercomonadidae	Paracercomonas	Paracercomonas_virgaria	0	0	0	3	0	0	0	0	0	0	0	0	0
M_859	95.0	53.3	Eukaryota	Alveolata	Apicomplexa	Apicomplexa_X	Coccidia	Eimeriidae	Eimeriidae_X	Eimeriidae_X_sp.	0	3	0	0	0	0	0	0	0	0	0	0	0
M_864	96.6	100.0	Eukaryota	Opisthokonta	Mesomycetozoa	Ichthyosporea	Ichthyosphonida	Pseudoperkinsidae	Anurofeca	Multi-affiliation	0	0	4	2	0	0	0	0	0	0	0	0	0
M_869	72.4	97.7	Eukaryota	Archaeplastida	Rhodophyta	Bangiophyceae	Cyanidiales	Cyanidiales_X	Cyanidiales_XX	Cyanidiales_XX_sp.	0	0	0	0	0	6	0	0	0	0	0	0	0
M_915	98.3	99.4	Eukaryota	Alveolata	Ciliophora	Phyllopharyngea	Cyrtophoria	Chilodonellidae	Chilodonella	Chilodonella_uncinata	0	0	0	0	0	0	2	0	0	0	0	0	0
M_999	82.0	61.7	Eukaryota	Opisthokonta	Fungi	Basidiomycota	Agaricomycotina	Tremellomycetes	Tremellomycetes_X	Tremellomycetes_X_sp.	0	0	0	0	0	1	0	0	0	0	0	0	0
M_1036	100.0	100.0	Eukaryota	Opisthokonta	Fungi	Basidiomycota	Agaricomycotina	Tremellomycetes	Bullera	Bullera_sp.	0	0	0	0	7	0	0	0	0	0	0	0	0
M_1050	75.2	55.6	Eukaryota	Archaeplastida	Rhodophyta	Bangiophyceae	Cyanidiales	Cyanidiales_X	Cyanidiales_XX	Cyanidiales_XX_sp.	0	2	0	0	0	2	0	0	0	0	0	0	0
M_1066	96.8	100.0	Eukaryota	Opisthokonta	Mesomycetozoa	Ichthyosporea	Ichthyosphonida	Pseudoperkinsidae	Anurofeca	Multi-affiliation	0	0	0	0	3	0	0	0	0	0	0	0	0
M_1131	100.0	11.8	Eukaryota	Multi-affiliation	Multi-affiliation	Multi-affiliation	Multi-affiliation	Multi-affiliation	Multi-affiliation	Multi-affiliation	0	0	0	5	0	0	0	0	0	0	0	0	0
M_1161	81.4	97.9	Eukaryota	Amoebozoa	Lobosa	Lobosa-G1	Lobosa-G1_X	Lobosa-G1_XX	Lobosa-G1_XXX	Lobosa-G1_XXX_sp.	0	0	0	0	0	0	2	0	0	0	0	0	0
M_1162	84.0	83.0	Eukaryota	Amoebozoa	Lobosa	Lobosa-G1	Lobosa-G1_X	Lobosa-G1_XX	Lobosa-G1_XXX	Lobosa-G1_XXX_sp.	0	0	0	0	0	0	0	0	0	2	0	0	0
M_1163	98.5	100.0	Eukaryota	Rhizaria	Cercozoa	Filosa-Sarcomonadea	Glissomonadida	Sandonidae	Sandonidae_X	Sandonidae_X_sp.	0	0	2	1	0	0	0	0	0	0	0	0	0
M_1215	100.0	12.5	Eukaryota	Archaeplastida	Rhodophyta	Multi-affiliation	Multi-affiliation	Multi-affiliation	Multi-affiliation	Multi-affiliation	0	0	0	0	0	9	0	0	0	0	0	0	0
M_1242	100.0	100.0	Eukaryota	Opisthokonta	Fungi	Cryptomycota	Cryptomycotina	Cryptomycotina_X	Cryptomycotina_XX	Cryptomycotina_XX_sp.	2	0	0	0	0	0	0	0	0	0	0	0	0
M_1335	89.5	100.0	Eukaryota	Opisthokonta	Fungi	Multi-affiliation	Multi-affiliation	Multi-affiliation	Multi-affiliation	Multi-affiliation	0	1	0	0	0	0	0	0	0	0	0	0	0
M_1341	100.0	13.0	Eukaryota	Archaeplastida	Rhodophyta	Multi-affiliation	Multi-affiliation	Multi-affiliation	Multi-affiliation	Multi-affiliation	0	0	0	0	0	1	0	0	0	0	0	0	0
M_1456	81.1	97.9	Eukaryota	Amoebozoa	Lobosa	Lobosa-G1	Lobosa-G1_X	Lobosa-G1_XX	Lobosa-G1_XXX	Lobosa-G1_XXX_sp.	0	0	0	0	0	0	2	0	0	0	0	0	0
M_1457	81.5	99.7	Eukaryota	Amoebozoa	Lobosa	Lobosa-G1	Lobosa-G1_X	Lobosa-G1_XX	Lobosa-G1_XXX	Lobosa-G1_XXX_sp.	0	0	0	0	0	0	0	0	0	0	0	1	0
M_1490	90.4	100.0	Eukaryota	Stramenopiles	Stramenopiles_X	Bicoecea	Pseudodendromonadales	Pseudodendromonadales_X	Pseudodendromonadales_XX	Pseudodendromonadales_XX_sp.	0	1	0	0	0	0	0	0	0	0	0	0	0
M_1622	100.0	12.5	Eukaryota	Archaeplastida	Rhodophyta	Multi-affiliation	Multi-affiliation	Multi-affiliation	Multi-affiliation	Multi-affiliation	0	1	0	0	0	4	0	0	0	0	0	0	0
M_1654	81.3	99.7	Eukaryota	Amoebozoa	Lobosa	Lobosa-G1	Lobosa-G1_X	Lobosa-G1_XX	Lobosa-G1_XXX	Lobosa-G1_XXX_sp.	0	0	0	0	0	0	0	0	0	0	0	0	1
M_1665	91.6	100.0	Eukaryota	Amoebozoa	Lobosa	Tubulinea	Euamoebida	LOS7N/I-lineage	Ptolemeba	Ptolemeba_bulliensis	1	0	0	0	3	0	0	0	0	0	0	0	0
M_1754	81.7	97.9	Eukaryota	Amoebozoa	Lobosa	Lobosa-G1	Lobosa-G1_X	Lobosa-G1_XX	Lobosa-G1_XXX	Lobosa-G1_XXX_sp.	0	0	0	0	0	0	0	0	0	1	0	0	0
M_1879	94.5	100.0	Eukaryota	Stramenopiles	Ochrophyta	Bacillariophyta	Bacillariophyta_X	Raphid-pennate	Multi-affiliation	Multi-affiliation	0	0	0	0	0	0	0	0	0	0	0	0	1
M_1891	97.0	98.4	Eukaryota	Opisthokonta	Mesomycetozoa	Ichthyosporea	Ichthyosphonida	Pseudoperkinsidae	Anurofeca	Multi-affiliation	0	0	0	1	0	0	0	0	0	0	0	0	0
M_1892	96.6	100.0	Eukaryota	Opisthokonta	Mesomycetozoa	Ichthyosporea	Ichthyosphonida	Pseudoperkinsidae	Anurofeca	Multi-affiliation	0	0	1	0	0	0	0	0	0	0	0	0	0
M_1959	98.7	100.0	Eukaryota	Alveolata	Ciliophora	Spirotrichea	Choreotrichia	Strobilidiidae	Strobilidiidae_X	Strobilidiidae_X_sp.	0	0	0	0	0	0	5	0	0	0	0	0	0
M_2257	100.0	12.5	Eukaryota	Archaeplastida	Rhodophyta	Multi-affiliation	Multi-affiliation	Multi-affiliation	Multi-affiliation	Multi-affiliation	0	0	0	0	0	1	0	0	0	0	0	0	0
M_2443	81.7	99.7	Eukaryota	Amoebozoa	Lobosa	Lobosa-G1	Lobosa-G1_X	Lobosa-G1_XX	Lobosa-G1_XXX	Lobosa-G1_XXX_sp.	0	0	0	0	0	0	0	0	0	0	0	0	1
M_2445	82.0	99.7	Eukaryota	Amoebozoa	Lobosa	Lobosa-G1	Lobosa-G1_X	Lobosa-G1_XX	Lobosa-G1_XXX	Lobosa-G1_XXX_sp.	0	0	0	0	0	0	0	1	0	0	0	1	0
M_2459	81.7	99.7	Eukaryota	Amoebozoa	Lobosa	Lobosa-G1	Lobosa-G1_X	Lobosa-G1_XX	Lobosa-G1_XXX	Lobosa-G1_XXX_sp.	0	0	0	0	0	1	0	0	0	0	1	0	0
M_2463	81.3	99.7	Eukaryota	Amoebozoa	Lobosa	Lobosa-G1	Lobosa-G1_X	Lobosa-G1_XX	Lobosa-G1_XXX	Lobosa-G1_XXX_sp.	0	0	0	0	0	0	3	0	0	0	0	0	0
M_2465	82.2	99.7	Eukaryota	Amoebozoa	Lobosa	Lobosa-G1	Lobosa-G1_X	Lobosa-G1_XX	Lobosa-G1_XXX	Lobosa-G1_XXX_sp.	0	0	0	0	0	2	0	0	0	0	0	0	0
M_2472	100.0	100.0	Eukaryota	Amoebozoa	Conosa	Variosea	ATCC50593-Flamella-WIM80-lineage	Flamella-lineage	Flamella	Flamella_balnearia	0	1	0	0	0	0	0	0	0	0	0	0	0
M_2647	94.5	100.0	Eukaryota	Opisthokonta	Choanoflagellida	Choanoflagellatea	Craspedida	Salpingoecidae_Group_C2	Salpingoecidae_Group_C2_X	Salpingoecidae_Group_C2_X_sp.	0	0	1	0	0	0	0	0	0	0	0	0	0
M_2654	98.4	100.0	Eukaryota	Opisthokonta	Mesomycetozoa	Ichthyosporea	Ichthyosphonida	Pseudoperkinsidae	Anurofeca	Multi-affiliation	0	2	0	0	0	0	0	0	0	0	0	0	0
M_2655	98.4	100.0	Eukaryota	Opisthokonta	Mesomycetozoa	Ichthyosporea	Ichthyosphonida	Pseudoperkinsidae	Anurofeca	Multi-affiliation	0	1	0	0	0	0	0	0	0	0	0	0	0
M_2657	96.8	100.0	Eukaryota	Opisthokonta	Mesomycetozoa	Ichthyosporea	Ichthyosphonida	Pseudoperkinsidae	Anurofeca	Multi-affiliation	0	0	2	0	0	0	0	0	0	0	0	0	0
M_2664	97.9	100.0	Eukaryota	Opisthokonta	Mesomycetozoa	Ichthyosporea	Ichthyosphonida	Pseudoperkinsidae	Anurofeca	Multi-affiliation	0	0	0	2	0	0	0	0	0	0	0	0	0
M_2733	99.2	100.0	Eukaryota	Alveolata	Ciliophora	Spirotrichea	Choreotrichia	Strobilidiidae	Strobilidiidae_X	Strobilidiidae_X_sp.	0	0	0	0	0	0	0	0	1	0	0	0	0
M_2737	99.2	100.0	Eukaryota	Alveolata	Ciliophora	Spirotrichea	Choreotrichia	Strobilidiidae	Strobilidiidae_X	Strobilidiidae_X_sp.	1	0	0	0	0	0	0	0	0	0	0	0	0
M_3337	81.7	99.7	Eukaryota	Amoebozoa	Lobosa	Lobosa-G1	Lobosa-G1_X	Lobosa-G1_XX	Lobosa-G1_XXX	Lobosa-G1_XXX_sp.	1	0	0	0	0	0	0	0	0	0	0	0	1
M_3351	81.7	99.7	Eukaryota	Amoebozoa	Lobosa	Lobosa-G1	Lobosa-G1_X	Lobosa-G1_XX	Lobosa-G1_XXX	Lobosa-G1_XXX_sp.	0	0	0	0	0	0	0	0	0	0	0	1	0
M_3352	81.1	99.7	Eukaryota	Amoebozoa	Lobosa	Lobosa-G1	Lobosa-G1_X	Lobosa-G1_XX	Lobosa-G1_XXX	Lobosa-G1_XXX_sp.	0	0	0	0	0	0	3	0	0	0	0	0	0
M_3355	81.3	99.7	Eukaryota	Amoebozoa	Lobosa	Lobosa-G1	Lobosa-G1_X	Lobosa-G1_XX	Lobosa-G1_XXX	Lobosa-G1_XXX_sp.	0	0	0	0	0	0	0	0	0	0	0	2	0
M_3357	81.5	99.7	Eukaryota	Amoebozoa	Lobosa	Lobosa-G1	Lobosa-G1_X	Lobosa-G1_XX	Lobosa-G1_XXX	Lobosa-G1_XXX_sp.	0	0	0	0	0	0	0	0	0	0	1	0	0
M_3359	81.3	99.7	Eukaryota	Amoebozoa	Lobosa	Lobosa-G1	Lobosa-G1_X	Lobosa-G1_XX	Lobosa-G1_XXX	Lobosa-G1_XXX_sp.	1	0	0	0	0	0	0	0	0	0	0	0	0
M_3365	81.8	99.7	Eukaryota	Amoebozoa	Lobosa	Lobosa-G1	Lobosa-G1_X	Lobosa-G1_XX	Lobosa-G1_XXX	Lobosa-G1_XXX_sp.	0	0	0	0	0	0	0	0	0	0	2	1	0
M_3374	81.2	99.7	Eukaryota	Amoebozoa	Lobosa	Lobosa-G1	Lobosa-G1_X	Lobosa-G1_XX	Lobosa-G1_XXX	Lobosa-G1_XXX_sp.	0	0	0	0	0	0	0	0	0	1	0	0	0
M_3375	81.3	99.7	Eukaryota	Amoebozoa	Lobosa	Lobosa-G1	Lobosa-G1_X	Lobosa-G1_XX	Lobosa-G1_XXX	Lobosa-G1_XXX_sp.	1	0	0	0	0	0	0	0	0	0	0	0	0
M_3377	81.2	99.7	Eukaryota	Amoebozoa	Lobosa	Lobosa-G1	Lobosa-G1_X	Lobosa-G1_XX	Lobosa-G1_XXX	Lobosa-G1_XXX_sp.	0	0	0	0	0	0	0	1	0	0	0	0	0
M_11137	98.9	99.7	Eukaryota	Alveolata	Ciliophora	Oligohymenophorea	Sessilida	Vorticellidae	Vorticellidae_X	Vorticellidae_X_sp.	0	0	0	3	0	0	0	0	0	0	0	0	0
M_12579	84.5	57.3	Eukaryota	Alveolata	Apicomplexa	Apicomplexa_X	Gregarines	Gregarines_X	Geneiorhynchus	Geneiorhynchus_manifestus	0	0	3	0	0	0	0	0	0	0	0	0	0
M_13986	96.8	100.0	Eukaryota	Opisthokonta	Mesomycetozoa	Ichthyosporea	Ichthyosphonida	Pseudoperkinsidae	Anurofeca	Multi-affiliation	0	0	0	0	1	0	0	0	0	0	0	0	0
M_14269	96.8	100.0	Eukaryota	Opisthokonta	Mesomycetozoa	Ichthyosporea	Ichthyosphonida	Pseudoperkinsidae	Anurofeca	Multi-affiliation	0	2	0	0	2	0	0	0	0	0	0	0	0
M_14306	96.6	100.0	Eukaryota	Opisthokonta	Mesomycetozoa	Ichthyosporea	Ichthyosphonida	Pseudoperkinsidae	Anurofeca	Multi-affiliation	0	0	0	0	1	0	0	0	0	0	0	0	0
M_14397	97.6	98.4	Eukaryota	Opisthokonta	Mesomycetozoa	Ichthyosporea	Ichthyosphonida	Pseudoperkinsidae	Anurofeca	Multi-affiliation	0	1	0	0	0	0	0	0	0	0	0	0	0
M_14528	96.3	100.0	Eukaryota	Opisthokonta	Mesomycetozoa	Ichthyosporea	Ichthyosphonida	Pseudoperkinsidae	Anurofeca	Multi-affiliation	0	0	1	1	0	0	0	0	0	0	0	0	0
M_15438	97.9	100.0	Eukaryota	Opisthokonta	Mesomycetozoa	Ichthyosporea	Ichthyosphonida	Pseudoperkinsidae	Anurofeca	Multi-affiliation	0	1	0	1	0	0	0	0	0	0	0	0	0
M_15671	97.9	100.0	Eukaryota	Opisthokonta	Mesomycetozoa	Ichthyosporea	Ichthyosphonida	Pseudoperkinsidae	Anurofeca	Multi-affiliation	0	1	0	0	0	0	0	0	0	0	0	0	0
M_17909	97.8	94.2	Eukaryota	Opisthokonta	Mesomycetozoa	Ichthyosporea	Ichthyosphonida	Pseudoperkinsidae	Anurofeca	Multi-affiliation	0	0	0	0	1	0	0	0	0	0	0	0	0
M_54473	98.2	100.0	Eukaryota	Alveolata	Dinophyta	Dinophyceae	Suessiales	Suessiales_X	Woloszynskia	Woloszynskia_sp._strain1	1	0	0	0	0	0	0	0	0	0	0	0	0
M_81426	99.0	100.0	Eukaryota	Stramenopiles	Ochrophyta	Chrysophyceae	Chrysophyceae_X	Chrysophyceae_Clade-C	Poteriospumella	Poteriospumella_lacustris	0	0	0	0	0	0	0	1	0	0	0	0	0
M_86364	76.0	55.6	Eukaryota	Archaeplastida	Rhodophyta	Bangiophyceae	Cyanidiales	Cyanidiales_X	Cyanidiales_XX	Cyanidiales_XX_sp.	0	0	0	0	0	4	0	0	0	0	0	0	0
M_225180	81.7	99.7	Eukaryota	Amoebozoa	Lobosa	Lobosa-G1	Lobosa-G1_X	Lobosa-G1_XX	Lobosa-G1_XXX	Lobosa-G1_XXX_sp.	2	0	0	0	0	1	0	0	0	0	0	0	0
M_226358	81.5	99.7	Eukaryota	Amoebozoa	Lobosa	Lobosa-G1	Lobosa-G1_X	Lobosa-G1_XX	Lobosa-G1_XXX	Lobosa-G1_XXX_sp.	1	0	0	0	0	0	0	0	0	0	0	0	0
M_226525	81.5	99.7	Eukaryota	Amoebozoa	Lobosa	Lobosa-G1	Lobosa-G1_X	Lobosa-G1_XX	Lobosa-G1_XXX	Lobosa-G1_XXX_sp.	2	0	0	0	0	0	0	0	0	0	0	1	0
M_226575	82.0	99.7	Eukaryota	Amoebozoa	Lobosa	Lobosa-G1	Lobosa-G1_X	Lobosa-G1_XX	Lobosa-G1_XXX	Lobosa-G1_XXX_sp.	0	0	0	0	0	0	0	0	0	0	0	1	0
M_226581	81.5	99.7	Eukaryota	Amoebozoa	Lobosa	Lobosa-G1	Lobosa-G1_X	Lobosa-G1_XX	Lobosa-G1_XXX	Lobosa-G1_XXX_sp.	2	0	0	0	0	0	0	1	0	0	0	0	0
M_226853	81.5	99.7	Eukaryota	Amoebozoa	Lobosa	Lobosa-G1	Lobosa-G1_X	Lobosa-G1_XX	Lobosa-G1_XXX	Lobosa-G1_XXX_sp.	0	0	0	0	0	2	0	0	0	0	0	0	0
M_226863	81.5	99.7	Eukaryota	Amoebozoa	Lobosa	Lobosa-G1	Lobosa-G1_X	Lobosa-G1_XX	Lobosa-G1_XXX	Lobosa-G1_XXX_sp.	0	0	0	0	0	0	0	0	0	0	0	1	0
M_226883	81.5	99.7	Eukaryota	Amoebozoa	Lobosa	Lobosa-G1	Lobosa-G1_X	Lobosa-G1_XX	Lobosa-G1_XXX	Lobosa-G1_XXX_sp.	0	0	0	0	0	0	0	0	0	0	0	0	1
M_226885	81.2	99.7	Eukaryota	Amoebozoa	Lobosa	Lobosa-G1	Lobosa-G1_X	Lobosa-G1_XX	Lobosa-G1_XXX	Lobosa-G1_XXX_sp.	0	0	0	0	0	0	0	0	0	0	1	0	1
M_226892	81.7	99.7	Eukaryota	Amoebozoa	Lobosa	Lobosa-G1	Lobosa-G1_X	Lobosa-G1_XX	Lobosa-G1_XXX	Lobosa-G1_XXX_sp.	0	0	0	0	0	1	0	0	0	0	0	1	0
M_226894	81.5	99.7	Eukaryota	Amoebozoa	Lobosa	Lobosa-G1	Lobosa-G1_X	Lobosa-G1_XX	Lobosa-G1_XXX	Lobosa-G1_XXX_sp.	0	0	0	0	0	2	0	0	0	0	0	0	0
M_226900	81.7	99.7	Eukaryota	Amoebozoa	Lobosa	Lobosa-G1	Lobosa-G1_X	Lobosa-G1_XX	Lobosa-G1_XXX	Lobosa-G1_XXX_sp.	1	0	0	0	0	0	0	0	0	0	1	0	0
M_226901	82.0	99.7	Eukaryota	Amoebozoa	Lobosa	Lobosa-G1	Lobosa-G1_X	Lobosa-G1_XX	Lobosa-G1_XXX	Lobosa-G1_XXX_sp.	0	0	0	0	0	1	0	0	0	0	0	0	0
M_226906	81.2	99.7	Eukaryota	Amoebozoa	Lobosa	Lobosa-G1	Lobosa-G1_X	Lobosa-G1_XX	Lobosa-G1_XXX	Lobosa-G1_XXX_sp.	0	0	0	0	0	0	0	0	0	0	1	0	0
M_226923	82.0	99.7	Eukaryota	Amoebozoa	Lobosa	Lobosa-G1	Lobosa-G1_X	Lobosa-G1_XX	Lobosa-G1_XXX	Lobosa-G1_XXX_sp.	0	0	0	0	0	0	0	0	1	0	0	0	0
M_226936	82.0	99.7	Eukaryota	Amoebozoa	Lobosa	Lobosa-G1	Lobosa-G1_X	Lobosa-G1_XX	Lobosa-G1_XXX	Lobosa-G1_XXX_sp.	1	0	0	0	0	0	0	0	0	0	0	0	0
M_227565	81.7	99.7	Eukaryota	Amoebozoa	Lobosa	Lobosa-G1	Lobosa-G1_X	Lobosa-G1_XX	Lobosa-G1_XXX	Lobosa-G1_XXX_sp.	0	0	0	0	0	0	1	0	0	0	0	0	0
M_228852	81.1	99.0	Eukaryota	Amoebozoa	Lobosa	Lobosa-G1	Lobosa-G1_X	Lobosa-G1_XX	Lobosa-G1_XXX	Lobosa-G1_XXX_sp.	0	0	0	0	0	0	0	0	0	0	0	1	0
M_229148	81.2	97.9	Eukaryota	Amoebozoa	Lobosa	Lobosa-G1	Lobosa-G1_X	Lobosa-G1_XX	Lobosa-G1_XXX	Lobosa-G1_XXX_sp.	0	0	0	0	0	0	0	0	0	2	0	0	0
M_229164	85.4	70.9	Eukaryota	Amoebozoa	Lobosa	Lobosa-G1	Lobosa-G1_X	Lobosa-G1_XX	Lobosa-G1_XXX	Lobosa-G1_XXX_sp.	0	0	0	0	0	0	1	0	0	0	0	0	0
M_229383	81.5	99.7	Eukaryota	Amoebozoa	Lobosa	Lobosa-G1	Lobosa-G1_X	Lobosa-G1_XX	Lobosa-G1_XXX	Lobosa-G1_XXX_sp.	0	0	0	0	0	2	0	0	0	0	0	0	0
M_229703	80.8	99.7	Eukaryota	Amoebozoa	Lobosa	Lobosa-G1	Lobosa-G1_X	Lobosa-G1_XX	Lobosa-G1_XXX	Lobosa-G1_XXX_sp.	1	0	0	0	0	0	0	0	0	0	0	0	0
M_230281	81.5	99.7	Eukaryota	Amoebozoa	Lobosa	Lobosa-G1	Lobosa-G1_X	Lobosa-G1_XX	Lobosa-G1_XXX	Lobosa-G1_XXX_sp.	0	0	0	0	0	0	0	0	0	3	0	0	0
M_230471	81.5	99.7	Eukaryota	Amoebozoa	Lobosa	Lobosa-G1	Lobosa-G1_X	Lobosa-G1_XX	Lobosa-G1_XXX	Lobosa-G1_XXX_sp.	0	0	0	0	0	0	0	0	1	0	0	1	0
M_230543	81.2	99.7	Eukaryota	Amoebozoa	Lobosa	Lobosa-G1	Lobosa-G1_X	Lobosa-G1_XX	Lobosa-G1_XXX	Lobosa-G1_XXX_sp.	0	0	0	0	0	0	1	0	0	0	0	0	0
M_230837	82.2	99.7	Eukaryota	Amoebozoa	Lobosa	Lobosa-G1	Lobosa-G1_X	Lobosa-G1_XX	Lobosa-G1_XXX	Lobosa-G1_XXX_sp.	0	0	0	0	0	0	0	0	0	1	0	0	0
M_231023	81.0	99.7	Eukaryota	Amoebozoa	Lobosa	Lobosa-G1	Lobosa-G1_X	Lobosa-G1_XX	Lobosa-G1_XXX	Lobosa-G1_XXX_sp.	0	0	0	0	0	0	0	0	0	0	1	0	0
M_231235	81.5	99.7	Eukaryota	Amoebozoa	Lobosa	Lobosa-G1	Lobosa-G1_X	Lobosa-G1_XX	Lobosa-G1_XXX	Lobosa-G1_XXX_sp.	0	0	0	0	0	0	0	0	0	2	0	0	0
M_231374	81.5	99.7	Eukaryota	Amoebozoa	Lobosa	Lobosa-G1	Lobosa-G1_X	Lobosa-G1_XX	Lobosa-G1_XXX	Lobosa-G1_XXX_sp.	0	0	0	0	0	0	0	1	0	0	0	0	0
M_231731	81.5	99.7	Eukaryota	Amoebozoa	Lobosa	Lobosa-G1	Lobosa-G1_X	Lobosa-G1_XX	Lobosa-G1_XXX	Lobosa-G1_XXX_sp.	0	0	0	0	0	0	0	0	0	0	1	0	0
M_231828	80.8	99.7	Eukaryota	Amoebozoa	Lobosa	Lobosa-G1	Lobosa-G1_X	Lobosa-G1_XX	Lobosa-G1_XXX	Lobosa-G1_XXX_sp.	0	0	0	0	0	0	0	0	0	0	1	0	0
M_232105	81.3	99.7	Eukaryota	Amoebozoa	Lobosa	Lobosa-G1	Lobosa-G1_X	Lobosa-G1_XX	Lobosa-G1_XXX	Lobosa-G1_XXX_sp.	0	0	0	0	0	0	0	0	1	0	0	1	0
M_232521	81.6	99.7	Eukaryota	Amoebozoa	Lobosa	Lobosa-G1	Lobosa-G1_X	Lobosa-G1_XX	Lobosa-G1_XXX	Lobosa-G1_XXX_sp.	0	0	0	0	0	0	0	0	0	0	0	0	1
M_233667	81.1	99.7	Eukaryota	Amoebozoa	Lobosa	Lobosa-G1	Lobosa-G1_X	Lobosa-G1_XX	Lobosa-G1_XXX	Lobosa-G1_XXX_sp.	0	0	0	0	0	0	0	0	0	0	1	0	0
M_234135	81.2	99.7	Eukaryota	Amoebozoa	Lobosa	Lobosa-G1	Lobosa-G1_X	Lobosa-G1_XX	Lobosa-G1_XXX	Lobosa-G1_XXX_sp.	0	0	0	0	0	0	0	0	0	0	0	1	0
M_234262	81.0	98.7	Eukaryota	Amoebozoa	Lobosa	Lobosa-G1	Lobosa-G1_X	Lobosa-G1_XX	Lobosa-G1_XXX	Lobosa-G1_XXX_sp.	0	0	0	0	0	0	2	0	0	0	0	0	0
M_234286	81.7	99.7	Eukaryota	Amoebozoa	Lobosa	Lobosa-G1	Lobosa-G1_X	Lobosa-G1_XX	Lobosa-G1_XXX	Lobosa-G1_XXX_sp.	0	0	0	0	0	0	0	0	0	1	0	0	0
M_234368	81.5	99.7	Eukaryota	Amoebozoa	Lobosa	Lobosa-G1	Lobosa-G1_X	Lobosa-G1_XX	Lobosa-G1_XXX	Lobosa-G1_XXX_sp.	0	0	0	0	0	0	0	1	0	0	0	0	0
M_234618	81.2	99.7	Eukaryota	Amoebozoa	Lobosa	Lobosa-G1	Lobosa-G1_X	Lobosa-G1_XX	Lobosa-G1_XXX	Lobosa-G1_XXX_sp.	0	0	0	0	0	1	0	0	0	0	0	0	0
M_234674	80.7	99.7	Eukaryota	Amoebozoa	Lobosa	Lobosa-G1	Lobosa-G1_X	Lobosa-G1_XX	Lobosa-G1_XXX	Lobosa-G1_XXX_sp.	1	0	0	0	0	1	0	0	0	0	0	0	0
M_234707	81.8	99.7	Eukaryota	Amoebozoa	Lobosa	Lobosa-G1	Lobosa-G1_X	Lobosa-G1_XX	Lobosa-G1_XXX	Lobosa-G1_XXX_sp.	0	0	0	0	0	0	0	0	0	0	0	1	0
M_235097	82.0	99.7	Eukaryota	Amoebozoa	Lobosa	Lobosa-G1	Lobosa-G1_X	Lobosa-G1_XX	Lobosa-G1_XXX	Lobosa-G1_XXX_sp.	0	0	0	0	0	0	3	0	0	0	0	1	0
M_235119	81.2	99.7	Eukaryota	Amoebozoa	Lobosa	Lobosa-G1	Lobosa-G1_X	Lobosa-G1_XX	Lobosa-G1_XXX	Lobosa-G1_XXX_sp.	0	0	0	0	0	0	0	0	0	0	0	1	0
M_235253	81.0	99.7	Eukaryota	Amoebozoa	Lobosa	Lobosa-G1	Lobosa-G1_X	Lobosa-G1_XX	Lobosa-G1_XXX	Lobosa-G1_XXX_sp.	0	0	0	0	0	1	0	0	1	0	0	0	0
M_235289	80.9	99.2	Eukaryota	Amoebozoa	Lobosa	Lobosa-G1	Lobosa-G1_X	Lobosa-G1_XX	Lobosa-G1_XXX	Lobosa-G1_XXX_sp.	0	0	0	0	0	0	0	0	0	0	0	0	2
M_235294	81.5	99.7	Eukaryota	Amoebozoa	Lobosa	Lobosa-G1	Lobosa-G1_X	Lobosa-G1_XX	Lobosa-G1_XXX	Lobosa-G1_XXX_sp.	2	0	0	0	0	0	0	0	0	0	0	0	0
M_235315	81.2	99.7	Eukaryota	Amoebozoa	Lobosa	Lobosa-G1	Lobosa-G1_X	Lobosa-G1_XX	Lobosa-G1_XXX	Lobosa-G1_XXX_sp.	0	0	0	0	0	1	0	0	0	0	0	0	0
M_235317	81.2	99.7	Eukaryota	Amoebozoa	Lobosa	Lobosa-G1	Lobosa-G1_X	Lobosa-G1_XX	Lobosa-G1_XXX	Lobosa-G1_XXX_sp.	0	0	0	0	0	0	0	3	0	0	0	0	0
M_235328	81.2	99.7	Eukaryota	Amoebozoa	Lobosa	Lobosa-G1	Lobosa-G1_X	Lobosa-G1_XX	Lobosa-G1_XXX	Lobosa-G1_XXX_sp.	0	0	0	0	0	0	0	0	0	0	1	0	0
M_235351	81.0	99.7	Eukaryota	Amoebozoa	Lobosa	Lobosa-G1	Lobosa-G1_X	Lobosa-G1_XX	Lobosa-G1_XXX	Lobosa-G1_XXX_sp.	0	0	0	0	0	0	0	1	0	0	0	0	0
M_235430	81.0	99.7	Eukaryota	Amoebozoa	Lobosa	Lobosa-G1	Lobosa-G1_X	Lobosa-G1_XX	Lobosa-G1_XXX	Lobosa-G1_XXX_sp.	0	0	0	0	0	1	0	0	0	0	0	0	0
M_235431	81.5	99.7	Eukaryota	Amoebozoa	Lobosa	Lobosa-G1	Lobosa-G1_X	Lobosa-G1_XX	Lobosa-G1_XXX	Lobosa-G1_XXX_sp.	0	0	0	0	0	0	1	0	0	0	0	0	0
M_235744	82.0	99.7	Eukaryota	Amoebozoa	Lobosa	Lobosa-G1	Lobosa-G1_X	Lobosa-G1_XX	Lobosa-G1_XXX	Lobosa-G1_XXX_sp.	0	0	0	0	0	0	0	0	1	0	0	0	0
M_235777	82.3	99.7	Eukaryota	Amoebozoa	Lobosa	Lobosa-G1	Lobosa-G1_X	Lobosa-G1_XX	Lobosa-G1_XXX	Lobosa-G1_XXX_sp.	0	0	0	0	0	0	0	0	0	0	1	0	0
M_235795	82.0	99.7	Eukaryota	Amoebozoa	Lobosa	Lobosa-G1	Lobosa-G1_X	Lobosa-G1_XX	Lobosa-G1_XXX	Lobosa-G1_XXX_sp.	0	0	0	0	0	0	0	0	0	0	1	0	0
M_235815	81.7	99.7	Eukaryota	Amoebozoa	Lobosa	Lobosa-G1	Lobosa-G1_X	Lobosa-G1_XX	Lobosa-G1_XXX	Lobosa-G1_XXX_sp.	0	0	0	0	0	0	0	2	0	0	0	0	0
M_235950	82.0	99.7	Eukaryota	Amoebozoa	Lobosa	Lobosa-G1	Lobosa-G1_X	Lobosa-G1_XX	Lobosa-G1_XXX	Lobosa-G1_XXX_sp.	0	0	0	0	0	1	0	0	4	0	0	0	0
M_235952	82.2	99.7	Eukaryota	Amoebozoa	Lobosa	Lobosa-G1	Lobosa-G1_X	Lobosa-G1_XX	Lobosa-G1_XXX	Lobosa-G1_XXX_sp.	0	0	0	0	0	0	0	0	0	0	0	1	0
M_236010	81.7	99.7	Eukaryota	Amoebozoa	Lobosa	Lobosa-G1	Lobosa-G1_X	Lobosa-G1_XX	Lobosa-G1_XXX	Lobosa-G1_XXX_sp.	0	0	0	0	0	0	0	2	0	0	0	0	0
M_236013	82.2	99.7	Eukaryota	Amoebozoa	Lobosa	Lobosa-G1	Lobosa-G1_X	Lobosa-G1_XX	Lobosa-G1_XXX	Lobosa-G1_XXX_sp.	0	0	0	0	0	0	0	0	1	0	0	0	0
M_236020	82.0	99.7	Eukaryota	Amoebozoa	Lobosa	Lobosa-G1	Lobosa-G1_X	Lobosa-G1_XX	Lobosa-G1_XXX	Lobosa-G1_XXX_sp.	0	0	0	0	0	1	0	0	0	0	1	0	0
M_236034	81.7	99.7	Eukaryota	Amoebozoa	Lobosa	Lobosa-G1	Lobosa-G1_X	Lobosa-G1_XX	Lobosa-G1_XXX	Lobosa-G1_XXX_sp.	1	0	0	0	0	0	0	0	0	0	0	0	0
M_236075	82.0	99.7	Eukaryota	Amoebozoa	Lobosa	Lobosa-G1	Lobosa-G1_X	Lobosa-G1_XX	Lobosa-G1_XXX	Lobosa-G1_XXX_sp.	0	0	0	0	0	0	0	0	0	0	0	0	1
M_237264	81.0	99.7	Eukaryota	Amoebozoa	Lobosa	Lobosa-G1	Lobosa-G1_X	Lobosa-G1_XX	Lobosa-G1_XXX	Lobosa-G1_XXX_sp.	0	0	0	0	0	0	0	0	0	0	0	0	1
M_237417	81.8	99.7	Eukaryota	Amoebozoa	Lobosa	Lobosa-G1	Lobosa-G1_X	Lobosa-G1_XX	Lobosa-G1_XXX	Lobosa-G1_XXX_sp.	1	0	0	0	0	0	0	0	0	0	0	0	0
M_237671	80.1	95.1	Eukaryota	Amoebozoa	Lobosa	Lobosa-G1	Lobosa-G1_X	Lobosa-G1_XX	Lobosa-G1_XXX	Lobosa-G1_XXX_sp.	0	0	0	0	0	0	0	0	0	0	0	1	0
M_238227	81.5	99.7	Eukaryota	Amoebozoa	Lobosa	Lobosa-G1	Lobosa-G1_X	Lobosa-G1_XX	Lobosa-G1_XXX	Lobosa-G1_XXX_sp.	0	0	0	0	0	1	0	0	0	0	0	0	0
M_238563	81.0	99.7	Eukaryota	Amoebozoa	Lobosa	Lobosa-G1	Lobosa-G1_X	Lobosa-G1_XX	Lobosa-G1_XXX	Lobosa-G1_XXX_sp.	0	0	0	0	0	0	2	0	0	0	0	0	0
M_238600	81.0	99.7	Eukaryota	Amoebozoa	Lobosa	Lobosa-G1	Lobosa-G1_X	Lobosa-G1_XX	Lobosa-G1_XXX	Lobosa-G1_XXX_sp.	0	0	0	0	0	1	0	0	0	0	0	0	0
M_238604	81.0	99.7	Eukaryota	Amoebozoa	Lobosa	Lobosa-G1	Lobosa-G1_X	Lobosa-G1_XX	Lobosa-G1_XXX	Lobosa-G1_XXX_sp.	0	0	0	0	0	0	0	1	0	0	0	0	0
M_239543	81.8	99.7	Eukaryota	Amoebozoa	Lobosa	Lobosa-G1	Lobosa-G1_X	Lobosa-G1_XX	Lobosa-G1_XXX	Lobosa-G1_XXX_sp.	0	0	0	0	0	0	0	0	0	0	0	1	0
M_239696	81.0	99.7	Eukaryota	Amoebozoa	Lobosa	Lobosa-G1	Lobosa-G1_X	Lobosa-G1_XX	Lobosa-G1_XXX	Lobosa-G1_XXX_sp.	0	0	0	0	0	0	2	2	0	0	0	0	0
M_239890	81.5	99.7	Eukaryota	Amoebozoa	Lobosa	Lobosa-G1	Lobosa-G1_X	Lobosa-G1_XX	Lobosa-G1_XXX	Lobosa-G1_XXX_sp.	0	0	0	0	0	0	3	0	0	0	0	0	0
M_240583	82.0	99.7	Eukaryota	Amoebozoa	Lobosa	Lobosa-G1	Lobosa-G1_X	Lobosa-G1_XX	Lobosa-G1_XXX	Lobosa-G1_XXX_sp.	0	0	0	0	0	0	0	0	1	0	0	0	0
M_240734	81.6	99.7	Eukaryota	Amoebozoa	Lobosa	Lobosa-G1	Lobosa-G1_X	Lobosa-G1_XX	Lobosa-G1_XXX	Lobosa-G1_XXX_sp.	0	0	0	0	0	0	0	0	0	0	0	0	1
M_241762	81.7	99.7	Eukaryota	Amoebozoa	Lobosa	Lobosa-G1	Lobosa-G1_X	Lobosa-G1_XX	Lobosa-G1_XXX	Lobosa-G1_XXX_sp.	0	0	0	0	0	0	0	0	1	0	0	0	0
M_242165	82.2	99.7	Eukaryota	Amoebozoa	Lobosa	Lobosa-G1	Lobosa-G1_X	Lobosa-G1_XX	Lobosa-G1_XXX	Lobosa-G1_XXX_sp.	1	0	0	0	0	0	0	0	0	0	0	0	0
M_242979	81.5	99.7	Eukaryota	Amoebozoa	Lobosa	Lobosa-G1	Lobosa-G1_X	Lobosa-G1_XX	Lobosa-G1_XXX	Lobosa-G1_XXX_sp.	0	0	0	0	0	0	0	0	0	0	1	0	0
M_243136	81.5	99.7	Eukaryota	Amoebozoa	Lobosa	Lobosa-G1	Lobosa-G1_X	Lobosa-G1_XX	Lobosa-G1_XXX	Lobosa-G1_XXX_sp.	0	0	0	0	0	0	0	0	0	0	0	1	0
M_243884	81.5	99.7	Eukaryota	Amoebozoa	Lobosa	Lobosa-G1	Lobosa-G1_X	Lobosa-G1_XX	Lobosa-G1_XXX	Lobosa-G1_XXX_sp.	0	0	0	0	0	1	0	0	0	0	0	0	0
M_244430	81.7	99.7	Eukaryota	Amoebozoa	Lobosa	Lobosa-G1	Lobosa-G1_X	Lobosa-G1_XX	Lobosa-G1_XXX	Lobosa-G1_XXX_sp.	0	0	0	0	0	0	1	0	0	0	0	0	0
M_244525	81.7	99.7	Eukaryota	Amoebozoa	Lobosa	Lobosa-G1	Lobosa-G1_X	Lobosa-G1_XX	Lobosa-G1_XXX	Lobosa-G1_XXX_sp.	1	0	0	0	0	0	0	0	1	0	0	0	0
M_244656	81.2	99.7	Eukaryota	Amoebozoa	Lobosa	Lobosa-G1	Lobosa-G1_X	Lobosa-G1_XX	Lobosa-G1_XXX	Lobosa-G1_XXX_sp.	0	0	0	0	0	0	0	0	0	1	0	0	0
M_244746	81.3	99.7	Eukaryota	Amoebozoa	Lobosa	Lobosa-G1	Lobosa-G1_X	Lobosa-G1_XX	Lobosa-G1_XXX	Lobosa-G1_XXX_sp.	0	0	0	0	0	0	0	0	0	0	0	0	1
M_245589	81.5	99.7	Eukaryota	Amoebozoa	Lobosa	Lobosa-G1	Lobosa-G1_X	Lobosa-G1_XX	Lobosa-G1_XXX	Lobosa-G1_XXX_sp.	0	0	0	0	0	0	0	0	0	1	0	0	0
M_245593	81.0	99.7	Eukaryota	Amoebozoa	Lobosa	Lobosa-G1	Lobosa-G1_X	Lobosa-G1_XX	Lobosa-G1_XXX	Lobosa-G1_XXX_sp.	0	0	0	0	0	0	0	0	1	0	0	0	0
M_245889	83.6	83.0	Eukaryota	Amoebozoa	Lobosa	Lobosa-G1	Lobosa-G1_X	Lobosa-G1_XX	Lobosa-G1_XXX	Lobosa-G1_XXX_sp.	0	0	0	0	0	0	0	0	0	0	0	0	1
M_246121	86.5	70.9	Eukaryota	Amoebozoa	Lobosa	Lobosa-G1	Lobosa-G1_X	Lobosa-G1_XX	Lobosa-G1_XXX	Lobosa-G1_XXX_sp.	0	0	0	0	0	0	0	0	1	0	0	0	0
M_246261	81.7	99.7	Eukaryota	Amoebozoa	Lobosa	Lobosa-G1	Lobosa-G1_X	Lobosa-G1_XX	Lobosa-G1_XXX	Lobosa-G1_XXX_sp.	0	0	0	0	0	0	0	0	0	0	2	0	0
M_299542	98.3	13.5	Eukaryota	Opisthokonta	Fungi	Basidiomycota	Agaricomycotina	Agaricomycetes	Clavaria	Clavaria_zollingeri	0	0	0	0	0	2	0	0	0	0	0	0	0
