# Supplementary material for: Covariation between microeukaryotes and bacteria associated with Planorbidae snails
Source: PeerJ. 2023 Dec 19;11:e16639. doi: 10.7717/peerj.16639 (PMC10740603; doi:10.7717/peerj.16639)
Supplement: Supplemental Information 7 [file peerj-11-16639-s007.xlsx]

## Sheet: Table S4
Table S4. OTU annotations and abundances for 16SV3V4 samples.
OTU	Identity (%)	Query coverage (%)	kingdom	phylum	class	order	family	genus	species	BgBAR-1	BgBRE-6	BgBRE-7	BgBRE-9	BgBRE-10	BgBRE-2	BgBS90-3	BgBS90-2	Pmet-1	Pmet-2	Pmet-3	Pmet-4	Pmet-5
B_3	99.1	100.0	Bacteria	Bacteroidetes	Flavobacteriia	Flavobacteriales	Flavobacteriaceae	Cloacibacterium	Multi-affiliation	486	52	1282	802	1262	833	769	1179	17	425	134	118	149
B_4	96.7	100.0	Bacteria	Tenericutes	Mollicutes	Mycoplasmatales	Mycoplasmataceae	unknown genus	unknown species	2648	0	1	1	2	1642	959	495	1545	518	257	175	105
B_8	100.0	100.0	Bacteria	Proteobacteria	Gammaproteobacteria	Multi-affiliation	Multi-affiliation	Multi-affiliation	Multi-affiliation	464	9	20	32	27	4	26	22	282	224	324	864	1005
B_12	100.0	100.0	Bacteria	Proteobacteria	Gammaproteobacteria	Enterobacteriales	Enterobacteriaceae	Multi-affiliation	Multi-affiliation	397	2	2	1	0	5	13	6	180	178	233	686	832
B_20	100.0	100.0	Bacteria	Actinobacteria	Actinobacteria	Corynebacteriales	Mycobacteriaceae	Mycobacterium	Multi-affiliation	151	0	0	0	0	129	113	161	63	213	227	99	182
B_21	98.6	100.0	Bacteria	Proteobacteria	Betaproteobacteria	Burkholderiales	Comamonadaceae	Multi-affiliation	Multi-affiliation	32	184	168	189	217	7	226	142	8	34	34	7	41
B_23	100.0	100.0	Bacteria	Actinobacteria	Actinobacteria	Corynebacteriales	Nocardiaceae	Gordonia	Multi-affiliation	160	0	2	1	0	106	119	212	176	441	433	204	234
B_24	100.0	100.0	Bacteria	Proteobacteria	Gammaproteobacteria	Multi-affiliation	Multi-affiliation	Multi-affiliation	Multi-affiliation	2	0	0	0	0	6	188	93	0	1	386	360	5
B_25	99.1	100.0	Bacteria	Proteobacteria	Betaproteobacteria	Burkholderiales	Comamonadaceae	Multi-affiliation	Multi-affiliation	0	0	0	0	2	3	11	9	280	169	112	345	154
B_26	100.0	100.0	Bacteria	Proteobacteria	Betaproteobacteria	Burkholderiales	Comamonadaceae	Aquabacterium	unknown species	20	13	19	15	20	24	172	129	108	202	138	74	90
B_30	96.3	100.0	Bacteria	Planctomycetes	Planctomycetacia	Planctomycetales	Planctomycetaceae	Blastopirellula	unknown species	56	0	0	0	0	259	19	73	90	125	44	53	110
B_33	99.8	100.0	Bacteria	Planctomycetes	Planctomycetacia	Planctomycetales	Planctomycetaceae	Blastopirellula	unknown species	31	0	0	0	0	101	22	49	196	145	84	55	207
B_35	100.0	100.0	Bacteria	Proteobacteria	Gammaproteobacteria	Pseudomonadales	Pseudomonadaceae	Pseudomonas	Multi-affiliation	11	0	1	0	0	5	59	26	81	84	451	70	67
B_36	98.6	100.0	Bacteria	Bacteroidetes	Sphingobacteriia	Sphingobacteriales	Chitinophagaceae	Niabella	unknown species	0	163	257	76	285	0	0	0	0	0	0	0	0
B_38	95.3	100.0	Bacteria	Planctomycetes	Planctomycetacia	Planctomycetales	Planctomycetaceae	Pirellula	unknown species	40	16	3	1	3	172	58	83	58	107	41	37	65
B_39	100.0	100.0	Bacteria	Proteobacteria	Alphaproteobacteria	Rhodobacterales	Rhodobacteraceae	Multi-affiliation	Multi-affiliation	3	359	124	158	130	1	16	24	0	9	7	9	4
B_42	100.0	100.0	Bacteria	Bacteroidetes	Flavobacteriia	Flavobacteriales	Flavobacteriaceae	Chryseobacterium	Multi-affiliation	11	15	10	1	1	1	159	281	2	0	0	46	24
B_43	100.0	100.0	Bacteria	Proteobacteria	Alphaproteobacteria	Sphingomonadales	Sphingomonadaceae	Novosphingobium	Multi-affiliation	0	22	9	11	5	4	0	1	2	0	1	11	6
B_45	100.0	100.0	Bacteria	Proteobacteria	Gammaproteobacteria	Pseudomonadales	Pseudomonadaceae	Pseudomonas	unknown species	4	16	108	220	201	6	36	19	1	5	3	0	4
B_46	98.0	100.0	Bacteria	Planctomycetes	Planctomycetacia	Planctomycetales	Planctomycetaceae	Blastopirellula	unknown species	28	0	0	0	0	132	24	45	67	48	41	33	87
B_47	100.0	100.0	Bacteria	Proteobacteria	Gammaproteobacteria	Multi-affiliation	Multi-affiliation	Multi-affiliation	Multi-affiliation	21	32	0	0	0	30	62	75	44	61	91	22	65
B_48	100.0	100.0	Bacteria	Proteobacteria	Gammaproteobacteria	Pseudomonadales	Pseudomonadaceae	Pseudomonas	Multi-affiliation	2	0	0	4	1	1	80	30	98	38	256	50	23
B_51	100.0	100.0	Bacteria	Proteobacteria	Alphaproteobacteria	Rhizobiales	Bradyrhizobiaceae	Bosea	Multi-affiliation	8	14	131	159	107	25	33	43	14	31	24	10	5
B_55	100.0	100.0	Bacteria	Proteobacteria	Alphaproteobacteria	Rhizobiales	Rhizobiaceae	Rhizobium	Multi-affiliation	3	6	64	96	50	2	45	14	42	105	51	53	30
B_58	97.4	100.0	Bacteria	Proteobacteria	Gammaproteobacteria	Xanthomonadales	Xanthomonadaceae	Multi-affiliation	Multi-affiliation	0	317	52	48	39	0	0	2	0	0	0	0	0
B_59	97.2	100.0	Bacteria	Proteobacteria	Betaproteobacteria	Rhodocyclales	Rhodocyclaceae	Uliginosibacterium	unknown species	4	2	175	89	139	9	0	4	1	2	8	7	7
B_61	100.0	100.0	Bacteria	Proteobacteria	Gammaproteobacteria	Cellvibrionales	Cellvibrionaceae	Cellvibrio	unknown species	2	0	0	0	0	0	67	23	13	17	10	11	60
B_62	100.0	100.0	Bacteria	Proteobacteria	Betaproteobacteria	Burkholderiales	Comamonadaceae	Comamonas	Multi-affiliation	14	0	10	0	1	0	184	130	0	3	0	0	0
B_63	90.7	100.0	Bacteria	Tenericutes	Mollicutes	Mycoplasmatales	Mycoplasmataceae	Mycoplasma	Multi-affiliation	0	0	5	11	208	7	42	24	0	0	0	0	0
B_64	99.8	100.0	Bacteria	Proteobacteria	Alphaproteobacteria	Rhizobiales	Hyphomicrobiaceae	Devosia	unknown species	1	0	0	0	0	1	0	0	0	0	0	0	0
B_65	100.0	100.0	Bacteria	Proteobacteria	Gammaproteobacteria	Xanthomonadales	Xanthomonadaceae	Multi-affiliation	Multi-affiliation	0	257	57	28	60	0	8	2	0	0	0	0	0
B_69	100.0	100.0	Bacteria	Bacteroidetes	Flavobacteriia	Flavobacteriales	Flavobacteriaceae	Flavobacterium	unknown species	1	177	86	41	69	6	0	1	2	0	0	0	0
B_70	97.9	100.0	Bacteria	Verrucomicrobia	Verrucomicrobiae	Verrucomicrobiales	Verrucomicrobiaceae	Luteolibacter	unknown species	0	41	91	205	71	0	0	0	0	0	0	0	0
B_71	100.0	100.0	Bacteria	Proteobacteria	Alphaproteobacteria	Rhizobiales	JG35-K1-AG5	unknown genus	unknown species	3	5	28	17	23	198	0	1	16	8	5	4	9
B_75	89.2	100.0	Bacteria	Tenericutes	Mollicutes	Mycoplasmatales	Mycoplasmataceae	Mycoplasma	Aplysia californica (California sea hare)	1	1	0	0	0	0	113	132	0	0	0	0	0
B_77	99.5	100.0	Bacteria	Actinobacteria	Actinobacteria	Corynebacteriales	Nocardiaceae	Nocardia	Multi-affiliation	17	0	0	0	0	14	47	46	9	34	39	16	41
B_78	98.1	100.0	Bacteria	Bacteroidetes	Flavobacteriia	Flavobacteriales	Cryomorphaceae	Fluviicola	unknown species	0	119	100	43	55	0	0	0	0	0	0	0	0
B_80	97.3	100.0	Bacteria	Proteobacteria	Alphaproteobacteria	Rhizobiales	Rhizobiales Incertae Sedis	Phreatobacter	unknown species	9	0	20	18	14	109	5	5	14	21	32	6	10
B_81	100.0	100.0	Bacteria	Actinobacteria	Actinobacteria	Corynebacteriales	Mycobacteriaceae	Mycobacterium	Multi-affiliation	28	0	2	0	0	15	17	38	24	31	49	50	10
B_82	100.0	100.0	Bacteria	Proteobacteria	Gammaproteobacteria	Enterobacteriales	Enterobacteriaceae	Multi-affiliation	Multi-affiliation	4	0	0	0	0	1	13	6	4	17	4	15	9
B_83	100.0	100.0	Bacteria	Proteobacteria	Gammaproteobacteria	Pseudomonadales	Pseudomonadaceae	Pseudomonas	Multi-affiliation	6	1	71	96	37	0	18	16	4	5	8	9	8
B_84	87.4	100.0	Bacteria	Tenericutes	Mollicutes	Mycoplasmatales	Mycoplasmataceae	Mycoplasma	Aplysia californica (California sea hare)	0	0	0	0	0	0	0	0	13	142	43	9	101
B_86	100.0	100.0	Bacteria	Proteobacteria	Gammaproteobacteria	Enterobacteriales	Enterobacteriaceae	Multi-affiliation	Multi-affiliation	2	15	50	65	69	4	19	48	0	0	5	3	0
B_89	97.0	100.0	Bacteria	Proteobacteria	Alphaproteobacteria	Rhodobacterales	Rhodobacteraceae	unknown genus	unknown species	0	46	35	76	54	53	0	0	2	2	3	0	4
B_94	98.6	100.0	Bacteria	Verrucomicrobia	Verrucomicrobiae	Verrucomicrobiales	Verrucomicrobiaceae	Haloferula	Haloferula luteola	0	5	65	74	40	1	3	8	7	19	21	0	10
B_95	99.8	100.0	Bacteria	Proteobacteria	Betaproteobacteria	Burkholderiales	Comamonadaceae	Acidovorax	Multi-affiliation	1	0	61	168	48	0	22	9	5	3	3	1	3
B_96	100.0	100.0	Bacteria	Proteobacteria	Gammaproteobacteria	Xanthomonadales	Xanthomonadaceae	Multi-affiliation	Multi-affiliation	0	47	55	33	27	0	15	4	11	7	23	12	22
B_101	100.0	100.0	Bacteria	Proteobacteria	Alphaproteobacteria	Rhizobiales	Hyphomicrobiaceae	Hyphomicrobium	unknown species	4	18	5	17	11	60	7	6	60	30	24	44	22
B_102	100.0	100.0	Bacteria	Proteobacteria	Alphaproteobacteria	Rhizobiales	Phyllobacteriaceae	Nitratireductor	unknown species	0	0	0	0	1	1	0	3	0	0	0	5	0
B_103	98.8	100.0	Bacteria	Proteobacteria	Alphaproteobacteria	Rhizobiales	JG35-K1-AG5	unknown genus	unknown species	1	1	36	46	63	28	0	12	0	0	6	17	0
B_105	100.0	100.0	Bacteria	Proteobacteria	Alphaproteobacteria	Rhizobiales	Bradyrhizobiaceae	Bosea	Multi-affiliation	10	4	18	15	17	7	27	17	22	27	18	13	12
B_107	100.0	100.0	Bacteria	Proteobacteria	Betaproteobacteria	Neisseriales	Neisseriaceae	Vogesella	Multi-affiliation	11	0	0	0	0	1	41	18	43	15	41	13	20
B_108	99.5	100.0	Bacteria	Proteobacteria	Alphaproteobacteria	Rhizobiales	Phyllobacteriaceae	unknown genus	unknown species	1	68	6	20	20	22	7	3	8	18	7	28	4
B_109	100.0	100.0	Bacteria	Proteobacteria	Betaproteobacteria	Burkholderiales	Comamonadaceae	Comamonas	unknown species	3	0	0	0	0	1	16	18	14	12	87	25	15
B_111	100.0	100.0	Bacteria	Proteobacteria	Betaproteobacteria	Burkholderiales	Comamonadaceae	Multi-affiliation	Multi-affiliation	0	0	47	121	50	0	2	10	3	8	18	2	7
B_113	100.0	100.0	Bacteria	Proteobacteria	Betaproteobacteria	Methylophilales	Methylophilaceae	Methylophilus	Multi-affiliation	0	0	2	6	3	0	21	60	20	12	15	19	29
B_115	99.8	100.0	Bacteria	Proteobacteria	Betaproteobacteria	Burkholderiales	Comamonadaceae	Comamonas	unknown species	3	0	0	0	0	5	16	3	38	21	20	33	27
B_116	99.8	100.0	Bacteria	Proteobacteria	Alphaproteobacteria	Rhizobiales	Rhizobiaceae	Rhizobium	unknown species	0	0	0	0	0	0	30	10	32	46	28	13	24
B_117	98.8	100.0	Bacteria	Cyanobacteria	ML635J-21	unknown order	unknown family	unknown genus	Azospirillum sp.	0	0	116	92	23	0	0	0	0	0	0	0	0
B_118	100.0	100.0	Bacteria	Proteobacteria	Betaproteobacteria	Burkholderiales	Comamonadaceae	Multi-affiliation	Multi-affiliation	0	0	48	74	38	0	2	0	0	0	0	0	0
B_119	98.3	100.0	Bacteria	Planctomycetes	Planctomycetacia	Planctomycetales	Planctomycetaceae	Gemmata	unknown species	12	0	0	0	0	9	36	30	9	18	8	12	33
B_121	100.0	100.0	Bacteria	Proteobacteria	Gammaproteobacteria	Pseudomonadales	Pseudomonadaceae	Pseudomonas	Multi-affiliation	0	5	38	165	34	1	5	0	5	1	1	2	0
B_122	99.5	100.0	Bacteria	Planctomycetes	Planctomycetacia	Planctomycetales	Planctomycetaceae	Pirellula	unknown species	4	13	20	19	45	14	26	22	26	13	12	16	17
B_123	99.8	100.0	Bacteria	Proteobacteria	Alphaproteobacteria	Rhizobiales	MNG7	unknown genus	unknown species	4	3	0	0	3	3	0	1	43	29	25	45	32
B_124	99.8	100.0	Bacteria	Proteobacteria	Betaproteobacteria	Burkholderiales	Comamonadaceae	Multi-affiliation	Multi-affiliation	2	57	2	1	4	2	27	18	7	47	8	0	18
B_125	100.0	100.0	Bacteria	Proteobacteria	Alphaproteobacteria	Rhizobiales	Multi-affiliation	Multi-affiliation	Multi-affiliation	0	2	18	19	9	3	2	143	2	3	2	0	0
B_127	99.5	100.0	Bacteria	Proteobacteria	Alphaproteobacteria	Rhizobiales	JG35-K1-AG5	unknown genus	unknown species	2	1	3	2	2	48	3	6	22	40	32	11	18
B_128	99.8	100.0	Bacteria	Planctomycetes	Planctomycetacia	Planctomycetales	Planctomycetaceae	Pir4 lineage	unknown species	13	2	0	0	0	34	2	14	17	25	11	12	18
B_130	99.8	100.0	Bacteria	Proteobacteria	Alphaproteobacteria	Rhodobacterales	Rhodobacteraceae	Gemmobacter	unknown species	0	1	85	84	60	0	0	0	1	0	0	0	0
B_134	96.3	100.0	Bacteria	Proteobacteria	Deltaproteobacteria	Bdellovibrionales	Bacteriovoracaceae	Peredibacter	unknown species	0	0	112	10	56	0	0	0	0	0	0	0	0
B_136	99.1	100.0	Bacteria	Planctomycetes	Planctomycetacia	Planctomycetales	Planctomycetaceae	unknown genus	unknown species	0	32	47	41	40	0	0	0	0	0	0	0	0
B_137	100.0	100.0	Bacteria	Proteobacteria	Betaproteobacteria	Burkholderiales	Comamonadaceae	Multi-affiliation	Multi-affiliation	4	13	31	78	43	7	1	17	22	1	9	72	4
B_138	100.0	100.0	Bacteria	Firmicutes	Clostridia	Clostridiales	Peptostreptococcaceae	Romboutsia	unknown species	2	0	0	0	0	5	5	8	4	39	23	57	24
B_142	99.5	100.0	Bacteria	Proteobacteria	Gammaproteobacteria	Chromatiales	Chromatiaceae	Rheinheimera	unknown species	0	0	0	0	0	0	13	0	25	4	41	4	3
B_143	99.5	100.0	Bacteria	Planctomycetes	Planctomycetacia	Planctomycetales	Planctomycetaceae	Rhodopirellula	planctomycete str. 567	5	32	1	3	0	6	17	11	21	18	8	1	18
B_144	100.0	100.0	Bacteria	Saccharibacteria	unknown class	unknown order	unknown family	unknown genus	unknown species	12	0	0	0	0	2	7	11	10	7	11	3	5
B_145	100.0	100.0	Bacteria	Proteobacteria	Gammaproteobacteria	Pseudomonadales	Pseudomonadaceae	Pseudomonas	Multi-affiliation	1	3	54	83	49	0	8	2	12	4	5	7	0
B_147	98.1	100.0	Bacteria	Verrucomicrobia	Verrucomicrobiae	Verrucomicrobiales	Verrucomicrobiaceae	Haloferula	unknown species	2	53	5	6	4	27	20	14	3	0	0	2	1
B_148	99.3	100.0	Bacteria	Proteobacteria	Betaproteobacteria	Burkholderiales	Comamonadaceae	unknown genus	Aquabacterium sp.	0	0	67	11	11	0	9	27	5	16	4	0	3
B_149	99.8	100.0	Bacteria	Proteobacteria	Alphaproteobacteria	Rhodobacterales	Rhodobacteraceae	Rhodobacter	unknown species	1	0	1	1	1	9	2	5	17	5	13	72	11
B_150	100.0	100.0	Bacteria	Proteobacteria	Gammaproteobacteria	Pseudomonadales	Pseudomonadaceae	Pseudomonas	Multi-affiliation	0	0	5	20	7	0	0	0	0	2	4	12	1
B_151	100.0	100.0	Bacteria	Actinobacteria	Actinobacteria	Corynebacteriales	Multi-affiliation	Multi-affiliation	Multi-affiliation	0	0	0	0	0	4	0	0	1	2	1	2	0
B_152	100.0	100.0	Bacteria	Proteobacteria	Betaproteobacteria	Methylophilales	Methylophilaceae	Methylophilus	Methylophilus methylotrophus	0	0	1	4	0	1	48	43	8	5	3	7	8
B_155	99.8	100.0	Bacteria	Planctomycetes	Planctomycetacia	Planctomycetales	Planctomycetaceae	Pirellula	unknown species	5	0	0	0	1	28	11	11	24	22	8	14	8
B_156	100.0	100.0	Bacteria	Planctomycetes	Planctomycetacia	Planctomycetales	Planctomycetaceae	Planctomyces	unknown species	4	0	0	0	0	11	6	8	49	33	11	13	13
B_157	100.0	100.0	Bacteria	Proteobacteria	Alphaproteobacteria	Rhizobiales	Rhizobiaceae	Rhizobium	Multi-affiliation	1	0	6	13	5	0	20	7	16	66	20	14	1
B_159	100.0	100.0	Bacteria	Proteobacteria	Betaproteobacteria	Burkholderiales	Comamonadaceae	Multi-affiliation	Multi-affiliation	2	1	2	4	0	1	25	11	1	7	11	4	10
B_162	99.5	100.0	Bacteria	Bacteroidetes	Flavobacteriia	Flavobacteriales	Flavobacteriaceae	Flavobacterium	unknown species	0	9	63	16	74	2	0	0	0	0	0	0	0
B_165	97.2	100.0	Bacteria	Verrucomicrobia	Verrucomicrobiae	Verrucomicrobiales	Verrucomicrobiaceae	Luteolibacter	unknown species	1	10	1	3	0	7	3	0	13	36	22	12	15
B_167	96.0	100.0	Bacteria	Verrucomicrobia	Verrucomicrobiae	Verrucomicrobiales	Verrucomicrobiaceae	Verrucomicrobium	unknown species	0	0	0	0	0	9	0	0	14	64	16	47	3
B_172	98.3	100.0	Bacteria	Bacteroidetes	Flavobacteriia	Flavobacteriales	Flavobacteriaceae	Flavobacterium	Flavobacterium sp.	0	37	0	0	0	1	7	12	0	0	1	0	2
B_174	100.0	100.0	Bacteria	Proteobacteria	Alphaproteobacteria	Sphingomonadales	Sphingomonadaceae	Novosphingobium	unknown species	3	0	7	8	0	0	1	0	2	4	0	5	1
B_175	100.0	100.0	Bacteria	Proteobacteria	Alphaproteobacteria	Rhizobiales	Rhizobiaceae	Rhizobium	unknown species	1	1	28	23	17	1	32	7	0	3	1	6	0
B_176	100.0	100.0	Bacteria	Nitrospirae	Nitrospira	Nitrospirales	Nitrospiraceae	Nitrospira	unknown species	8	50	3	3	70	9	12	0	33	9	4	23	8
B_178	99.8	100.0	Bacteria	SHA-109	unknown class	unknown order	unknown family	unknown genus	unknown species	0	100	7	11	13	0	0	0	0	0	0	0	0
B_179	100.0	100.0	Bacteria	Proteobacteria	Alphaproteobacteria	Caulobacterales	Caulobacteraceae	Multi-affiliation	Multi-affiliation	0	0	0	0	0	0	0	0	0	2	1	7	4
B_180	97.8	100.0	Bacteria	Proteobacteria	Alphaproteobacteria	Rhizobiales	Hyphomicrobiaceae	Multi-affiliation	Multi-affiliation	2	2	13	20	45	13	2	0	1	0	1	2	0
B_181	98.1	100.0	Bacteria	Planctomycetes	Planctomycetacia	Planctomycetales	Planctomycetaceae	Gemmata	unknown species	2	0	0	0	0	13	6	3	24	10	17	6	37
B_184	99.8	100.0	Bacteria	Tenericutes	Mollicutes	Mycoplasmatales	Mycoplasmataceae	unknown genus	Biomphalaria glabrata	1	2	3	11	1	61	12	0	0	0	0	0	0
B_185	100.0	100.0	Bacteria	Planctomycetes	Planctomycetacia	Planctomycetales	Planctomycetaceae	Planctomyces	unknown species	9	0	1	0	0	9	3	13	9	10	12	4	22
B_188	100.0	100.0	Bacteria	Proteobacteria	Gammaproteobacteria	Chromatiales	Chromatiaceae	Rheinheimera	unknown species	0	0	0	1	0	0	22	2	3	1	3	0	3
B_192	99.8	100.0	Bacteria	Proteobacteria	Betaproteobacteria	Neisseriales	Neisseriaceae	Vogesella	unknown species	11	0	0	0	0	1	55	23	17	3	5	0	5
B_196	99.5	100.0	Bacteria	Planctomycetes	Planctomycetacia	Planctomycetales	Planctomycetaceae	Pir4 lineage	unknown species	10	7	0	0	0	13	3	15	16	5	7	12	17
B_198	98.3	100.0	Bacteria	Planctomycetes	Planctomycetacia	Planctomycetales	Planctomycetaceae	Gemmata	unknown species	20	0	0	0	0	5	6	17	10	19	3	0	19
B_199	98.5	100.0	Bacteria	Planctomycetes	Planctomycetacia	Planctomycetales	Planctomycetaceae	Gemmata	unknown species	5	8	2	2	6	25	0	6	12	23	8	0	17
B_200	96.7	100.0	Bacteria	Verrucomicrobia	Verrucomicrobiae	Verrucomicrobiales	unknown family	unknown genus	unknown species	3	0	0	0	0	20	1	6	15	19	4	3	8
B_201	99.1	100.0	Bacteria	Verrucomicrobia	Verrucomicrobiae	Verrucomicrobiales	Verrucomicrobiaceae	Luteolibacter	unknown species	0	34	36	17	26	0	0	0	0	2	0	0	0
B_205	89.6	100.0	Bacteria	Bacteroidetes	Cytophagia	Cytophagales	Cytophagaceae	unknown genus	unknown species	0	0	0	0	0	0	0	0	2	73	19	2	4
B_206	100.0	100.0	Bacteria	Proteobacteria	Alphaproteobacteria	Rhizobiales	Hyphomicrobiaceae	Hyphomicrobium	unknown species	5	1	0	0	0	5	13	10	13	9	28	21	10
B_207	100.0	100.0	Bacteria	Bacteroidetes	Flavobacteriia	Flavobacteriales	Flavobacteriaceae	Flavobacterium	Multi-affiliation	0	1	36	39	53	0	0	0	0	0	0	0	0
B_208	100.0	100.0	Bacteria	Proteobacteria	Alphaproteobacteria	Rhodobacterales	Rhodobacteraceae	Tabrizicola	unknown species	4	17	8	6	7	3	5	15	0	9	6	4	17
B_215	99.0	100.0	Bacteria	Proteobacteria	Alphaproteobacteria	Rhizobiales	A0839	unknown genus	unknown species	0	86	0	0	0	0	0	0	0	0	0	0	0
B_216	100.0	100.0	Bacteria	Proteobacteria	Alphaproteobacteria	Rhodospirillales	Rhodospirillales Incertae Sedis	Reyranella	Multi-affiliation	1	90	3	2	1	0	0	1	0	0	6	0	0
B_217	100.0	100.0	Bacteria	Planctomycetes	Planctomycetacia	Planctomycetales	Planctomycetaceae	Pirellula	unknown species	3	0	0	0	0	8	16	5	6	7	14	4	6
B_219	100.0	100.0	Bacteria	Proteobacteria	Betaproteobacteria	Burkholderiales	Comamonadaceae	Multi-affiliation	Multi-affiliation	0	0	21	78	24	0	5	1	5	1	10	0	0
B_223	100.0	100.0	Bacteria	Proteobacteria	Alphaproteobacteria	Rhizobiales	Hyphomicrobiaceae	Hyphomicrobium	unknown species	6	2	10	19	23	19	0	1	7	10	5	15	3
B_224	98.8	100.0	Bacteria	Proteobacteria	Betaproteobacteria	Burkholderiales	Oxalobacteraceae	Massilia	Duganella sp.	0	0	0	0	0	0	17	10	2	14	3	25	5
B_226	99.0	100.0	Bacteria	Chloroflexi	Caldilineae	Caldilineales	Caldilineaceae	unknown genus	unknown species	0	111	0	0	0	0	0	0	0	0	0	0	0
B_227	99.0	100.0	Bacteria	Proteobacteria	Alphaproteobacteria	Rhizobiales	Methylobacteriaceae	Meganema	unknown species	3	27	20	18	17	37	9	4	6	10	4	2	3
B_229	99.8	100.0	Bacteria	Proteobacteria	Gammaproteobacteria	Oceanospirillales	Halomonadaceae	Halomonas	unknown species	0	98	0	0	0	0	0	0	0	0	0	0	0
B_232	100.0	100.0	Bacteria	Proteobacteria	Multi-affiliation	Multi-affiliation	Multi-affiliation	Multi-affiliation	Multi-affiliation	3	2	17	45	13	3	11	10	51	35	82	20	25
B_233	95.4	100.0	Bacteria	Planctomycetes	Planctomycetacia	Planctomycetales	Planctomycetaceae	Planctomyces	unknown species	1	50	6	6	6	2	2	3	8	5	0	2	2
B_235	100.0	100.0	Bacteria	Proteobacteria	Betaproteobacteria	Burkholderiales	Comamonadaceae	Acidovorax	Multi-affiliation	3	1	5	15	8	0	7	10	16	9	14	10	25
B_236	100.0	100.0	Bacteria	Actinobacteria	Actinobacteria	Corynebacteriales	Mycobacteriaceae	Mycobacterium	unknown species	0	83	0	0	0	0	0	0	0	0	0	0	0
B_238	97.3	100.0	Bacteria	Planctomycetes	Planctomycetacia	Planctomycetales	Planctomycetaceae	Planctomyces	Planctomyces sp.	6	17	1	0	0	31	0	8	6	1	0	2	3
B_243	100.0	100.0	Bacteria	Proteobacteria	Gammaproteobacteria	Xanthomonadales	Xanthomonadaceae	Stenotrophomonas	Multi-affiliation	2	1	5	7	4	4	17	8	16	6	15	9	1
B_245	99.0	100.0	Bacteria	Proteobacteria	Alphaproteobacteria	Rhizobiales	Phyllobacteriaceae	Nitratireductor	unknown species	2	5	8	13	13	4	0	6	2	20	3	2	6
B_248	98.4	100.0	Bacteria	Proteobacteria	Betaproteobacteria	Burkholderiales	Comamonadaceae	Multi-affiliation	Multi-affiliation	0	0	26	37	22	0	0	0	0	0	0	0	0
B_251	100.0	100.0	Bacteria	Proteobacteria	Betaproteobacteria	Burkholderiales	Comamonadaceae	Acidovorax	unknown species	0	0	0	0	0	0	4	2	24	7	26	6	7
B_257	100.0	100.0	Bacteria	Proteobacteria	Alphaproteobacteria	Sphingomonadales	Multi-affiliation	Multi-affiliation	Multi-affiliation	1	3	27	28	18	0	2	0	0	0	0	0	1
B_259	100.0	100.0	Bacteria	Proteobacteria	Betaproteobacteria	Burkholderiales	Comamonadaceae	Multi-affiliation	Multi-affiliation	0	0	31	89	21	0	0	2	0	5	1	0	4
B_261	98.1	100.0	Bacteria	Proteobacteria	Betaproteobacteria	Burkholderiales	Comamonadaceae	Comamonas	unknown species	0	86	0	0	0	0	0	0	0	0	0	0	0
B_262	100.0	100.0	Bacteria	Verrucomicrobia	Verrucomicrobiae	Verrucomicrobiales	Verrucomicrobiaceae	Haloferula	unknown species	0	0	5	11	3	2	5	2	6	11	7	11	13
B_265	100.0	100.0	Bacteria	Verrucomicrobia	Verrucomicrobiae	Verrucomicrobiales	DEV007	unknown genus	unknown species	4	0	0	0	0	11	4	17	10	6	9	11	2
B_268	96.5	100.0	Bacteria	Bacteroidetes	Cytophagia	Cytophagales	Cytophagaceae	Cytophaga	unknown species	3	2	1	0	2	4	14	18	0	8	4	2	3
B_269	100.0	100.0	Bacteria	Proteobacteria	Gammaproteobacteria	Pseudomonadales	Pseudomonadaceae	Pseudomonas	Multi-affiliation	2	0	7	11	3	0	17	13	8	4	8	8	1
B_273	96.2	100.0	Bacteria	Verrucomicrobia	Opitutae	Opitutae vadinHA64	unknown family	unknown genus	unknown species	0	2	19	31	10	0	3	11	0	0	0	1	0
B_276	100.0	100.0	Bacteria	Multi-affiliation	Multi-affiliation	Multi-affiliation	Multi-affiliation	Multi-affiliation	Multi-affiliation	0	22	23	7	18	0	0	0	0	0	0	0	0
B_280	99.0	100.0	Bacteria	Chloroflexi	Thermomicrobia	JG30-KF-CM45	unknown family	unknown genus	unknown species	0	66	0	0	0	0	0	0	0	0	0	0	0
B_286	98.8	100.0	Bacteria	Proteobacteria	Gammaproteobacteria	Xanthomonadales	Xanthomonadaceae	Tahibacter	unknown species	0	0	0	0	1	1	0	37	0	0	5	0	0
B_288	100.0	100.0	Bacteria	Proteobacteria	Gammaproteobacteria	Pseudomonadales	Pseudomonadaceae	Pseudomonas	Multi-affiliation	0	0	0	0	0	2	25	3	5	4	10	1	2
B_290	100.0	100.0	Bacteria	Proteobacteria	Alphaproteobacteria	Rhizobiales	Hyphomicrobiaceae	Hyphomicrobium	unknown species	1	1	0	0	0	2	6	5	7	10	6	17	3
B_291	100.0	100.0	Bacteria	Verrucomicrobia	Verrucomicrobiae	Verrucomicrobiales	Verrucomicrobiaceae	unknown genus	Verrucomicrobia bacterium SCGC AAA027-I19	0	0	8	0	0	1	4	0	18	16	15	20	1
B_292	97.8	100.0	Bacteria	Planctomycetes	Planctomycetacia	Planctomycetales	Planctomycetaceae	Blastopirellula	unknown species	0	0	18	22	11	25	0	0	0	0	0	0	0
B_293	99.5	100.0	Bacteria	Proteobacteria	Betaproteobacteria	SC-I-84	unknown family	unknown genus	unknown species	0	69	0	0	0	0	0	0	0	0	0	0	0
B_294	99.5	100.0	Bacteria	Proteobacteria	Alphaproteobacteria	Rhizobiales	Hyphomicrobiaceae	Hyphomicrobium	Multi-affiliation	1	0	0	0	0	19	2	3	14	8	16	4	9
B_301	99.8	100.0	Bacteria	Proteobacteria	Multi-affiliation	Multi-affiliation	Multi-affiliation	Multi-affiliation	Multi-affiliation	0	5	31	21	14	0	0	0	0	0	0	0	0
B_303	99.8	100.0	Bacteria	Proteobacteria	Betaproteobacteria	Burkholderiales	Comamonadaceae	Multi-affiliation	Multi-affiliation	2	8	2	2	1	8	14	4	1	7	4	4	2
B_306	100.0	100.0	Bacteria	Proteobacteria	Gammaproteobacteria	Pseudomonadales	Pseudomonadaceae	Pseudomonas	Multi-affiliation	0	1	15	30	22	0	0	1	2	0	0	0	0
B_312	97.8	100.0	Bacteria	Planctomycetes	Phycisphaerae	WD2101 soil group	unknown family	unknown genus	unknown species	1	0	0	0	0	6	14	2	10	3	1	0	5
B_313	99.3	100.0	Bacteria	Proteobacteria	Betaproteobacteria	Burkholderiales	Comamonadaceae	Multi-affiliation	Multi-affiliation	0	3	3	5	13	2	12	10	5	1	15	5	12
B_315	97.5	100.0	Bacteria	Proteobacteria	Alphaproteobacteria	Sphingomonadales	Sphingomonadaceae	Zymomonas	unknown species	2	0	7	9	12	0	0	2	1	3	0	17	0
B_316	100.0	100.0	Bacteria	Proteobacteria	Alphaproteobacteria	Rickettsiales	mitochondria	unknown genus	Helianthus annuus (common sunflower)	3	0	1	0	0	0	7	22	10	15	6	6	0
B_318	100.0	100.0	Bacteria	Proteobacteria	Alphaproteobacteria	Rhizobiales	Rhizobiaceae	Rhizobium	Multi-affiliation	0	0	16	35	16	0	19	6	5	9	6	4	0
B_319	97.0	100.0	Bacteria	Proteobacteria	Deltaproteobacteria	Myxococcales	Sandaracinaceae	unknown genus	unknown species	0	4	18	20	9	0	0	0	0	0	0	0	1
B_325	99.5	100.0	Bacteria	Acidobacteria	Acidobacteria	Subgroup 4	unknown family	Blastocatella	unknown species	0	0	22	6	16	0	0	0	0	0	0	4	0
B_331	98.8	100.0	Bacteria	Proteobacteria	Gammaproteobacteria	Legionellales	Legionellaceae	Legionella	Legionella donaldsonii	5	1	2	1	1	4	24	19	0	0	0	0	0
B_332	96.8	100.0	Bacteria	Planctomycetes	Phycisphaerae	Phycisphaerales	Phycisphaeraceae	SM1A02	unknown species	0	68	0	0	0	0	0	0	0	0	0	0	0
B_333	99.8	100.0	Bacteria	Proteobacteria	Alphaproteobacteria	Rhizobiales	Hyphomicrobiaceae	Hyphomicrobium	unknown species	0	3	0	0	1	6	3	1	8	5	5	8	3
B_336	98.5	100.0	Bacteria	Planctomycetes	Planctomycetacia	Planctomycetales	Planctomycetaceae	Gemmata	unknown species	1	0	2	0	12	2	0	6	13	4	0	2	15
B_337	100.0	100.0	Bacteria	Proteobacteria	Gammaproteobacteria	Pseudomonadales	Pseudomonadaceae	Pseudomonas	Multi-affiliation	0	2	0	0	0	0	3	2	4	1	3	0	1
B_340	97.5	100.0	Bacteria	Proteobacteria	Alphaproteobacteria	Rhizobiales	JG35-K1-AG5	unknown genus	unknown species	8	0	4	1	13	12	0	0	2	0	0	1	1
B_344	100.0	100.0	Bacteria	Proteobacteria	Alphaproteobacteria	Rhizobiales	Phyllobacteriaceae	Multi-affiliation	Multi-affiliation	3	5	0	0	2	30	1	0	5	1	4	3	2
B_346	100.0	100.0	Bacteria	Proteobacteria	Alphaproteobacteria	Rhizobiales	Hyphomicrobiaceae	Pedomicrobium	unknown species	3	14	1	0	2	3	4	1	9	5	7	1	4
B_348	100.0	100.0	Bacteria	Proteobacteria	Alphaproteobacteria	Rhodobacterales	Rhodobacteraceae	Rhodobacter	Reticulomyxa filosa	2	10	5	1	3	3	0	11	3	6	3	4	0
B_350	97.2	100.0	Bacteria	Verrucomicrobia	Spartobacteria	Chthoniobacterales	Chthoniobacteraceae	Chthoniobacter	unknown species	0	10	3	0	0	0	1	7	7	0	3	2	6
B_351	100.0	100.0	Bacteria	Proteobacteria	Alphaproteobacteria	Rhizobiales	Rhizobiales Incertae Sedis	Phreatobacter	Multi-affiliation	0	2	1	3	1	23	2	1	5	3	3	2	3
B_354	100.0	100.0	Bacteria	Proteobacteria	Alphaproteobacteria	Sphingomonadales	Sphingomonadaceae	Sphingopyxis	Multi-affiliation	0	13	3	1	6	0	2	2	3	2	5	0	0
B_355	87.3	100.0	Bacteria	Tenericutes	Mollicutes	Mycoplasmatales	Mycoplasmataceae	Mycoplasma	Aplysia californica (California sea hare)	15	5	1	2	1	0	9	10	0	0	0	0	0
B_357	100.0	100.0	Bacteria	Planctomycetes	Planctomycetacia	Planctomycetales	Planctomycetaceae	Pir4 lineage	unknown species	0	52	0	0	0	0	0	0	0	0	0	0	0
B_364	99.8	100.0	Bacteria	Proteobacteria	Betaproteobacteria	Burkholderiales	Comamonadaceae	Multi-affiliation	Multi-affiliation	1	11	0	0	0	2	11	10	0	0	1	2	4
B_367	99.8	100.0	Bacteria	Acidobacteria	Acidobacteria	Subgroup 4	unknown family	Blastocatella	unknown species	0	40	2	2	1	0	0	0	0	0	0	0	0
B_368	100.0	100.0	Bacteria	Proteobacteria	Alphaproteobacteria	Rhizobiales	Methylobacteriaceae	Methylobacterium	Multi-affiliation	0	0	8	17	3	0	0	0	0	0	0	0	0
B_370	99.5	100.0	Bacteria	Proteobacteria	Alphaproteobacteria	Rhodobacterales	Rhodobacteraceae	Tabrizicola	unknown species	1	0	0	0	0	2	3	2	3	14	10	1	7
B_371	100.0	100.0	Bacteria	Proteobacteria	Gammaproteobacteria	Chromatiales	Chromatiaceae	Rheinheimera	Multi-affiliation	0	0	0	0	0	0	1	2	2	2	9	0	2
B_374	100.0	100.0	Bacteria	Proteobacteria	Alphaproteobacteria	Rhodobacterales	Rhodobacteraceae	Multi-affiliation	Multi-affiliation	3	0	1	0	5	7	0	5	2	0	2	28	0
B_378	99.8	100.0	Bacteria	Planctomycetes	OM190	unknown order	unknown family	unknown genus	unknown species	0	0	0	0	0	2	2	1	11	3	1	8	9
B_390	99.5	100.0	Bacteria	Planctomycetes	Planctomycetacia	Planctomycetales	Planctomycetaceae	Gemmata	unknown species	4	0	0	0	0	1	0	9	2	6	4	10	9
B_394	98.8	100.0	Bacteria	Planctomycetes	Planctomycetacia	Planctomycetales	Planctomycetaceae	Gemmata	unknown species	0	18	14	6	5	0	0	0	0	0	0	0	0
B_395	100.0	100.0	Bacteria	Proteobacteria	Multi-affiliation	Multi-affiliation	Multi-affiliation	Multi-affiliation	Multi-affiliation	0	0	0	5	0	0	0	0	0	0	0	0	0
B_398	100.0	100.0	Bacteria	Planctomycetes	Planctomycetacia	Planctomycetales	Planctomycetaceae	Gemmata	unknown species	0	0	0	0	0	0	8	12	6	9	9	0	6
B_402	96.3	100.0	Bacteria	Proteobacteria	Alphaproteobacteria	Rhizobiales	Rhizobiales Incertae Sedis	Phreatobacter	unknown species	0	1	2	0	0	9	1	2	6	3	8	0	8
B_404	100.0	100.0	Bacteria	Proteobacteria	Betaproteobacteria	Burkholderiales	Comamonadaceae	Xenophilus	Xenophilus sp.	2	0	15	14	5	2	0	0	3	1	4	4	7
B_405	100.0	100.0	Bacteria	Proteobacteria	Alphaproteobacteria	Sphingomonadales	Sphingomonadaceae	Multi-affiliation	Multi-affiliation	0	0	0	2	0	0	0	0	1	0	0	0	0
B_408	100.0	100.0	Bacteria	Proteobacteria	Alphaproteobacteria	Rhizobiales	Rhizobiaceae	Rhizobium	unknown species	0	22	0	0	0	0	0	0	9	3	1	2	3
B_418	100.0	100.0	Bacteria	Actinobacteria	Actinobacteria	Frankiales	Geodermatophilaceae	unknown genus	unknown species	0	42	0	0	0	0	0	0	0	0	0	0	0
B_422	100.0	100.0	Bacteria	Planctomycetes	Planctomycetacia	Planctomycetales	Planctomycetaceae	Gemmata	unknown species	0	3	0	0	0	7	0	2	2	4	2	8	2
B_428	100.0	100.0	Bacteria	Nitrospirae	Nitrospira	Nitrospirales	Nitrospiraceae	Nitrospira	Multi-affiliation	3	1	0	0	2	8	0	0	16	0	1	8	2
B_432	100.0	100.0	Bacteria	Proteobacteria	Alphaproteobacteria	Sphingomonadales	Sphingomonadaceae	Zymomonas	unknown species	0	3	18	13	20	0	0	0	0	0	0	0	0
B_433	98.3	100.0	Bacteria	Proteobacteria	Alphaproteobacteria	Rhizobiales	JG35-K1-AG5	unknown genus	unknown species	1	0	3	2	15	2	0	1	0	0	0	2	0
B_438	100.0	100.0	Bacteria	Verrucomicrobia	OPB35 soil group	unknown order	unknown family	unknown genus	unknown species	0	23	1	0	0	0	0	0	0	6	0	0	4
B_439	99.0	100.0	Bacteria	Planctomycetes	Planctomycetacia	Planctomycetales	Planctomycetaceae	Gemmata	unknown species	0	41	0	0	0	0	0	0	0	0	0	0	0
B_442	98.8	100.0	Bacteria	Chloroflexi	Caldilineae	Caldilineales	Caldilineaceae	unknown genus	unknown species	0	35	0	0	0	0	0	0	0	0	0	0	0
B_443	99.8	100.0	Bacteria	Planctomycetes	Planctomycetacia	Planctomycetales	Planctomycetaceae	Pirellula	unknown species	6	0	0	1	0	6	4	0	15	4	1	4	2
B_446	100.0	100.0	Bacteria	Proteobacteria	Alphaproteobacteria	Rhodobacterales	Rhodobacteraceae	Multi-affiliation	Multi-affiliation	10	0	7	0	3	3	1	0	0	0	3	2	1
B_449	98.8	100.0	Bacteria	Bacteroidetes	Cytophagia	Cytophagales	Cytophagaceae	Cytophaga	unknown species	0	9	0	1	0	0	0	0	0	0	0	3	13
B_450	98.6	100.0	Bacteria	Actinobacteria	Thermoleophilia	Solirubrobacterales	480-2	unknown genus	unknown species	0	37	0	3	1	1	1	0	0	1	1	0	2
B_455	98.8	100.0	Bacteria	Proteobacteria	Gammaproteobacteria	Oceanospirillales	Halomonadaceae	Halomonas	unknown species	1	0	0	0	0	0	2	1	2	1	5	1	5
B_456	100.0	100.0	Bacteria	Planctomycetes	Planctomycetacia	Planctomycetales	Planctomycetaceae	Planctomyces	unknown species	3	0	0	0	0	7	0	1	2	1	1	15	2
B_461	99.5	100.0	Bacteria	Proteobacteria	Betaproteobacteria	Burkholderiales	Comamonadaceae	Multi-affiliation	Multi-affiliation	1	0	3	14	3	0	10	1	2	0	1	0	3
B_462	100.0	100.0	Bacteria	Proteobacteria	Alphaproteobacteria	Rhizobiales	Hyphomicrobiaceae	Hyphomicrobium	unknown species	1	0	9	0	9	5	0	4	3	1	0	3	0
B_464	94.8	100.0	Bacteria	Proteobacteria	Alphaproteobacteria	Rickettsiales	mitochondria	unknown genus	unidentified proteobacterium	0	0	0	0	0	0	0	0	5	0	2	13	18
B_465	100.0	100.0	Bacteria	Proteobacteria	Betaproteobacteria	Burkholderiales	Comamonadaceae	Multi-affiliation	Multi-affiliation	0	19	7	7	8	0	0	0	0	0	0	0	0
B_470	92.6	100.0	Bacteria	Proteobacteria	Alphaproteobacteria	Rickettsiales	mitochondria	unknown genus	unidentified proteobacterium	2	0	0	0	0	0	10	18	2	0	0	4	0
B_475	88.3	99.3	Bacteria	Bacteroidetes	Sphingobacteriia	Sphingobacteriales	Saprospiraceae	unknown genus	Multi-affiliation	0	0	0	0	0	0	0	0	0	0	0	27	0
B_478	99.8	100.0	Bacteria	Verrucomicrobia	Spartobacteria	Chthoniobacterales	FukuN18 freshwater group	unknown genus	unknown species	0	0	0	0	1	1	6	4	0	1	2	7	4
B_482	99.1	100.0	Bacteria	Proteobacteria	Betaproteobacteria	Burkholderiales	Comamonadaceae	Rubrivivax	Rubrivivax gelatinosus	0	2	0	0	0	1	5	10	4	4	1	1	2
B_488	100.0	100.0	Bacteria	Proteobacteria	Alphaproteobacteria	Rhizobiales	Phyllobacteriaceae	Mesorhizobium	unknown species	0	22	15	8	4	4	0	2	1	0	1	0	1
B_498	100.0	100.0	Bacteria	Proteobacteria	Betaproteobacteria	Burkholderiales	Oxalobacteraceae	Multi-affiliation	Multi-affiliation	0	0	0	0	0	0	1	0	0	2	0	3	0
B_501	99.5	100.0	Bacteria	Planctomycetes	Planctomycetacia	Planctomycetales	Planctomycetaceae	Isosphaera	Nostocoida limicola III	2	23	0	0	0	0	0	0	0	0	4	0	0
B_514	99.3	100.0	Bacteria	Proteobacteria	TA18	unknown order	unknown family	unknown genus	unknown species	1	0	0	0	0	5	2	0	1	2	2	3	3
B_515	100.0	100.0	Bacteria	Proteobacteria	Betaproteobacteria	Burkholderiales	Comamonadaceae	Multi-affiliation	Multi-affiliation	0	0	0	4	1	0	3	8	5	3	3	7	3
B_519	95.3	100.0	Bacteria	SHA-109	unknown class	unknown order	unknown family	unknown genus	unknown species	0	29	0	0	0	0	0	0	0	0	0	0	0
B_521	100.0	100.0	Bacteria	Proteobacteria	Alphaproteobacteria	Rhizobiales	Hyphomicrobiaceae	Pedomicrobium	unknown species	1	1	0	1	4	22	1	0	7	5	3	5	1
B_522	100.0	100.0	Bacteria	Proteobacteria	Betaproteobacteria	Burkholderiales	Comamonadaceae	Multi-affiliation	Multi-affiliation	0	0	17	26	12	0	5	5	0	0	3	0	5
B_528	100.0	100.0	Bacteria	Proteobacteria	Gammaproteobacteria	Pseudomonadales	Moraxellaceae	Acinetobacter	Multi-affiliation	0	0	0	0	0	0	2	0	11	1	10	0	1
B_532	100.0	100.0	Bacteria	Proteobacteria	Alphaproteobacteria	Rhizobiales	Hyphomicrobiaceae	Pedomicrobium	Pedomicrobium americanum	0	0	0	0	0	1	5	4	4	2	2	1	2
B_536	99.5	100.0	Bacteria	Planctomycetes	Planctomycetacia	Planctomycetales	Planctomycetaceae	Pir4 lineage	unknown species	4	1	0	0	1	5	1	5	3	0	0	2	3
B_539	98.4	100.0	Bacteria	Proteobacteria	Deltaproteobacteria	Myxococcales	P3OB-42	unknown genus	unknown species	0	1	10	12	5	0	0	0	0	0	0	0	0
B_541	100.0	100.0	Bacteria	Proteobacteria	Alphaproteobacteria	Rhizobiales	Bradyrhizobiaceae	Multi-affiliation	Multi-affiliation	1	0	0	0	0	3	0	4	4	5	1	7	2
B_543	96.8	100.0	Bacteria	Proteobacteria	Alphaproteobacteria	Rhizobiales	Methylobacteriaceae	Meganema	unknown species	3	4	1	3	5	8	0	0	3	0	1	5	1
B_545	100.0	100.0	Bacteria	Proteobacteria	Alphaproteobacteria	Sphingomonadales	Multi-affiliation	Multi-affiliation	Multi-affiliation	0	0	2	1	0	0	0	0	0	0	0	0	0
B_548	98.8	100.0	Bacteria	Proteobacteria	Alphaproteobacteria	Rhizobiales	Methylobacteriaceae	Meganema	unknown species	0	0	0	0	0	0	0	2	0	2	7	8	1
B_549	97.6	100.0	Bacteria	Bacteroidetes	Sphingobacteriia	Sphingobacteriales	NS11-12 marine group	unknown genus	unknown species	0	15	2	1	3	0	0	0	0	0	0	0	0
B_552	97.9	100.0	Bacteria	Acidobacteria	Acidobacteria	Subgroup 6	unknown family	unknown genus	unknown species	0	0	0	0	0	2	0	0	0	0	0	0	0
B_553	100.0	100.0	Bacteria	Proteobacteria	Alphaproteobacteria	Rhizobiales	Rhizobiaceae	Rhizobium	Multi-affiliation	0	1	12	11	10	0	1	0	3	7	8	4	1
B_554	99.3	100.0	Bacteria	Planctomycetes	Planctomycetacia	Planctomycetales	Planctomycetaceae	Pir4 lineage	unknown species	6	0	0	0	0	4	0	2	6	6	1	0	1
B_555	100.0	100.0	Bacteria	Proteobacteria	Alphaproteobacteria	Rhizobiales	Rhizobiaceae	Rhizobium	unknown species	0	0	0	0	0	0	14	0	6	10	4	0	2
B_556	97.7	100.0	Bacteria	Planctomycetes	OM190	unknown order	unknown family	unknown genus	unknown species	0	0	4	1	2	3	0	3	0	4	0	3	4
B_560	99.3	100.0	Bacteria	Proteobacteria	Alphaproteobacteria	Rhizobiales	Hyphomicrobiaceae	Hyphomicrobium	unknown species	1	5	2	5	4	3	0	0	2	0	2	0	0
B_562	100.0	100.0	Bacteria	Proteobacteria	Alphaproteobacteria	Rhizobiales	Xanthobacteraceae	Variibacter	unknown species	3	8	0	0	0	2	0	1	1	1	0	0	9
B_565	100.0	100.0	Bacteria	Proteobacteria	Betaproteobacteria	Burkholderiales	Comamonadaceae	Delftia	Multi-affiliation	2	0	0	0	0	0	9	2	1	0	5	1	0
B_568	98.5	100.0	Bacteria	Proteobacteria	Alphaproteobacteria	Rhizobiales	Beijerinckiaceae	Methylorosula	unknown species	1	0	0	0	0	8	4	1	2	5	0	2	3
B_573	98.6	100.0	Bacteria	Bacteroidetes	Bacteroidetes VC2.1 Bac22	unknown order	unknown family	unknown genus	unknown species	0	0	1	0	1	1	0	0	2	3	1	1	24
B_576	99.5	100.0	Bacteria	Planctomycetes	Phycisphaerae	Phycisphaerales	Phycisphaeraceae	CL500-3	unknown species	0	0	0	0	0	0	0	5	1	0	7	0	7
B_580	96.3	100.0	Bacteria	Planctomycetes	OM190	unknown order	unknown family	unknown genus	unknown species	0	0	0	0	0	1	0	0	0	0	0	6	0
B_582	94.3	100.0	Bacteria	Planctomycetes	Planctomycetacia	Planctomycetales	Planctomycetaceae	unknown genus	unknown species	2	1	0	1	0	10	0	1	1	3	0	0	8
B_585	100.0	100.0	Bacteria	Proteobacteria	Alphaproteobacteria	Rhizobiales	MNG7	unknown genus	unknown species	0	31	0	0	0	0	0	1	0	0	0	0	1
B_592	98.0	100.0	Bacteria	Planctomycetes	Planctomycetacia	Planctomycetales	Planctomycetaceae	Gemmata	unknown species	1	0	0	0	0	3	0	8	4	1	1	0	1
B_598	99.0	100.0	Bacteria	Proteobacteria	Alphaproteobacteria	Rhodobacterales	Rhodobacteraceae	Rubellimicrobium	unknown species	1	1	0	1	1	1	0	1	0	5	2	4	1
B_599	99.8	100.0	Bacteria	Planctomycetes	Planctomycetacia	Planctomycetales	Planctomycetaceae	Planctomyces	unknown species	1	3	11	1	1	0	0	3	0	0	2	0	0
B_602	100.0	100.0	Bacteria	Proteobacteria	Gammaproteobacteria	Pseudomonadales	Pseudomonadaceae	Pseudomonas	Multi-affiliation	0	3	0	0	0	1	19	1	9	4	12	0	5
B_608	99.8	100.0	Bacteria	Acidobacteria	Acidobacteria	Subgroup 4	unknown family	Blastocatella	unknown species	0	0	0	0	0	0	0	4	1	3	0	10	0
B_609	98.8	100.0	Bacteria	Planctomycetes	Planctomycetacia	Planctomycetales	Planctomycetaceae	Gemmata	unknown species	3	0	0	0	0	0	0	0	0	0	2	4	4
B_613	99.8	100.0	Bacteria	Actinobacteria	Acidimicrobiia	Acidimicrobiales	unknown family	unknown genus	unknown species	0	0	1	0	12	1	2	4	0	1	0	0	0
B_614	91.8	100.0	Bacteria	Proteobacteria	Alphaproteobacteria	Rickettsiales	Rickettsiales Incertae Sedis	Candidatus Captivus	unknown species	0	0	1	6	0	0	7	2	0	0	0	0	0
B_622	99.3	100.0	Bacteria	Proteobacteria	Betaproteobacteria	Burkholderiales	Comamonadaceae	Ideonella	unknown species	0	1	4	2	2	4	0	1	1	4	3	4	1
B_623	98.8	100.0	Bacteria	Acidobacteria	Acidobacteria	Subgroup 4	unknown family	Blastocatella	unknown species	0	0	6	1	1	0	0	0	5	3	3	3	6
B_626	95.9	100.0	Bacteria	Planctomycetes	Planctomycetacia	Planctomycetales	Planctomycetaceae	Gemmata	unknown species	0	28	0	0	0	0	0	0	0	0	0	0	0
B_629	98.5	100.0	Bacteria	Proteobacteria	Alphaproteobacteria	Rhizobiales	Beijerinckiaceae	unknown genus	unknown species	0	0	3	2	3	6	0	0	2	0	0	0	5
B_632	100.0	100.0	Bacteria	Proteobacteria	Gammaproteobacteria	Chromatiales	Chromatiaceae	Rheinheimera	Multi-affiliation	0	0	0	0	0	0	3	0	2	0	1	0	0
B_638	98.6	100.0	Bacteria	Proteobacteria	Deltaproteobacteria	Myxococcales	P3OB-42	unknown genus	unknown species	0	3	10	7	11	0	0	0	0	0	0	0	0
B_649	99.8	100.0	Bacteria	Proteobacteria	Gammaproteobacteria	Cellvibrionales	Halieaceae	Haliea	unknown species	2	6	0	0	0	0	0	1	0	2	0	4	3
B_652	100.0	100.0	Bacteria	Proteobacteria	Gammaproteobacteria	Alteromonadales	Shewanellaceae	Shewanella	Multi-affiliation	0	11	2	10	1	0	0	0	0	0	0	0	0
B_653	100.0	100.0	Bacteria	Proteobacteria	Alphaproteobacteria	Rhizobiales	Rhodobiaceae	unknown genus	unknown species	0	20	0	0	0	0	0	0	0	0	0	0	0
B_655	99.8	100.0	Bacteria	Proteobacteria	Alphaproteobacteria	Rhizobiales	Hyphomicrobiaceae	Hyphomicrobium	unknown species	0	2	0	0	3	0	0	0	6	0	4	1	9
B_660	99.5	100.0	Bacteria	Actinobacteria	Acidimicrobiia	Acidimicrobiales	Acidimicrobiales Incertae Sedis	Candidatus Microthrix	unknown species	0	16	0	0	0	0	0	2	1	2	2	1	0
B_662	99.5	100.0	Bacteria	Proteobacteria	Gammaproteobacteria	Chromatiales	Chromatiaceae	Rheinheimera	Rheinheimera soli	0	0	0	0	0	0	1	0	2	1	4	0	1
B_664	99.8	100.0	Bacteria	Proteobacteria	Alphaproteobacteria	Rhodospirillales	Rhodospirillaceae	Azospirillum	Multi-affiliation	0	12	0	0	0	0	1	1	0	0	0	0	0
B_668	100.0	100.0	Bacteria	Proteobacteria	Alphaproteobacteria	Sphingomonadales	Erythrobacteraceae	Altererythrobacter	unknown species	3	1	0	0	1	2	2	3	4	5	1	0	1
B_670	100.0	100.0	Bacteria	Proteobacteria	Alphaproteobacteria	Rhodobacterales	Rhodobacteraceae	Paracocccus	Multi-affiliation	0	2	0	0	0	0	0	0	1	0	0	0	0
B_680	100.0	100.0	Bacteria	Proteobacteria	Betaproteobacteria	SC-I-84	unknown family	unknown genus	unknown species	0	20	0	0	0	0	0	0	0	0	0	0	0
B_683	84.5	99.0	Bacteria	Proteobacteria	Alphaproteobacteria	Rickettsiales	Anaplasmataceae	unknown genus	unknown species	3	0	0	0	0	0	18	5	0	0	0	1	0
B_686	90.6	100.0	Bacteria	Planctomycetes	Planctomycetacia	Planctomycetales	Planctomycetaceae	unknown genus	unknown species	0	22	0	0	0	0	0	0	0	0	0	0	0
B_688	100.0	100.0	Bacteria	Planctomycetes	Planctomycetacia	Planctomycetales	Planctomycetaceae	Gemmata	unknown species	1	6	0	2	0	2	0	4	8	7	0	0	2
B_690	99.3	100.0	Bacteria	Proteobacteria	Betaproteobacteria	Burkholderiales	Comamonadaceae	Multi-affiliation	Multi-affiliation	1	9	0	0	0	1	1	1	1	1	1	0	4
B_704	99.3	100.0	Bacteria	Proteobacteria	Alphaproteobacteria	Rhodobacterales	Rhodobacteraceae	Thioclava	Thioclava pacifica	0	0	0	9	13	1	0	0	0	0	0	0	0
B_706	100.0	100.0	Bacteria	Proteobacteria	Betaproteobacteria	Burkholderiales	Comamonadaceae	Acidovorax	Acidovorax sp.	0	2	0	0	0	0	1	0	11	2	0	1	3
B_709	98.5	100.0	Bacteria	Proteobacteria	TA18	unknown order	unknown family	unknown genus	unknown species	0	1	0	1	1	7	0	6	4	0	4	0	0
B_713	95.0	100.0	Bacteria	Planctomycetes	Planctomycetacia	Planctomycetales	Planctomycetaceae	Pir4 lineage	unknown species	0	0	2	1	4	0	0	5	1	2	0	0	7
B_718	99.8	100.0	Bacteria	Chloroflexi	Thermomicrobia	JG30-KF-CM45	unknown family	unknown genus	unknown species	0	9	1	0	0	0	0	0	0	0	1	0	0
B_719	96.1	100.0	Bacteria	Firmicutes	Clostridia	Clostridiales	Lachnospiraceae	Epulopiscium	unknown species	0	4	0	0	2	5	0	0	0	2	1	0	0
B_720	100.0	100.0	Bacteria	Proteobacteria	Alphaproteobacteria	Rhodospirillales	Rhodospirillaceae	Novispirillum	Novispirillum itersonii	0	0	0	0	0	0	14	0	1	2	0	5	0
B_725	100.0	100.0	Bacteria	Bacteroidetes	Flavobacteriia	Flavobacteriales	Flavobacteriaceae	Flavobacterium	Flavobacterium resistens	0	0	0	0	0	0	1	6	4	0	2	2	1
B_731	98.4	100.0	Bacteria	Proteobacteria	Betaproteobacteria	Burkholderiales	Comamonadaceae	Variovorax	Variovorax paradoxus	0	0	0	0	0	0	3	1	4	0	3	0	3
B_734	100.0	100.0	Bacteria	Proteobacteria	Alphaproteobacteria	Rhizobiales	Rhizobiaceae	Rhizobium	Multi-affiliation	0	0	6	3	6	0	0	0	0	0	0	0	0
B_751	100.0	100.0	Bacteria	Actinobacteria	Thermoleophilia	Solirubrobacterales	TM146	unknown genus	unknown species	0	18	0	0	0	0	0	0	0	0	0	0	0
B_753	91.8	99.3	Bacteria	Proteobacteria	Betaproteobacteria	Burkholderiales	Comamonadaceae	Caenimonas	unknown species	0	0	1	8	7	0	1	0	0	1	0	0	0
B_754	89.3	100.0	Bacteria	Proteobacteria	Alphaproteobacteria	Multi-affiliation	Multi-affiliation	Multi-affiliation	Multi-affiliation	0	0	0	0	0	0	0	0	0	26	0	1	0
B_755	100.0	100.0	Bacteria	Proteobacteria	Alphaproteobacteria	Multi-affiliation	Multi-affiliation	Multi-affiliation	Multi-affiliation	0	0	1	3	0	0	6	9	2	2	0	1	0
B_756	100.0	100.0	Bacteria	Proteobacteria	Betaproteobacteria	Rhodocyclales	Rhodocyclaceae	Azonexus	Multi-affiliation	0	0	0	0	0	1	0	0	0	2	7	5	2
B_757	100.0	100.0	Bacteria	Acidobacteria	Acidobacteria	Subgroup 3	unknown family	Bryobacter	Acidobacteria bacterium LX128	0	14	0	0	1	0	0	0	0	0	0	0	0
B_761	98.1	100.0	Bacteria	Chlorobi	Chlorobia	Chlorobiales	SJA-28	unknown genus	unknown species	0	16	0	0	0	0	0	0	0	0	0	0	0
B_765	97.0	100.0	Bacteria	Saccharibacteria	unknown class	unknown order	unknown family	unknown genus	unknown species	0	0	0	0	0	0	0	0	4	0	0	17	0
B_769	88.3	100.0	Bacteria	Chloroflexi	Thermomicrobia	JG30-KF-CM45	unknown family	unknown genus	unknown species	0	0	0	0	2	3	5	5	0	0	0	0	0
B_775	100.0	100.0	Bacteria	Bacteroidetes	Flavobacteriia	Flavobacteriales	Flavobacteriaceae	Flavobacterium	Flavobacterium sp.	0	0	0	2	0	0	2	0	1	0	4	0	6
B_776	99.3	100.0	Bacteria	Proteobacteria	Betaproteobacteria	Burkholderiales	Comamonadaceae	Pelomonas	unknown species	0	1	3	8	4	0	0	2	0	0	0	0	2
B_777	89.1	100.0	Bacteria	Planctomycetes	Planctomycetacia	Planctomycetales	Planctomycetaceae	unknown genus	unknown species	0	5	0	0	0	7	0	6	1	0	0	0	2
B_787	100.0	100.0	Bacteria	Proteobacteria	Betaproteobacteria	Burkholderiales	Comamonadaceae	Multi-affiliation	Multi-affiliation	0	0	8	11	8	0	0	0	0	1	0	0	0
B_788	99.3	100.0	Bacteria	Proteobacteria	Alphaproteobacteria	Sphingomonadales	Multi-affiliation	Multi-affiliation	Multi-affiliation	0	0	0	0	0	0	2	0	3	7	1	0	4
B_796	99.3	100.0	Bacteria	Nitrospirae	Nitrospira	Nitrospirales	Nitrospiraceae	Nitrospira	unknown species	0	12	0	0	0	0	0	0	0	0	0	0	0
B_800	97.2	100.0	Bacteria	Verrucomicrobia	Opitutae	Opitutales	Opitutaceae	Opitutus	unknown species	0	0	4	8	0	0	0	0	0	0	1	0	0
B_801	99.0	100.0	Bacteria	Proteobacteria	Alphaproteobacteria	Rhizobiales	Beijerinckiaceae	unknown genus	unknown species	1	4	9	3	4	6	0	0	4	1	1	0	1
B_806	87.7	100.0	Bacteria	Bacteroidetes	Flavobacteriia	Flavobacteriales	Blattabacteriaceae	pt46	Cipangopaludina cathayensis	0	0	0	0	0	0	0	0	0	4	1	11	0
B_808	99.5	100.0	Bacteria	Bacteroidetes	Flavobacteriia	Flavobacteriales	NS9 marine group	unknown genus	unknown species	0	0	0	0	0	0	0	3	0	0	1	7	0
B_810	99.3	100.0	Bacteria	Proteobacteria	Alphaproteobacteria	Rhizobiales	Hyphomicrobiaceae	Hyphomicrobium	unknown species	0	2	5	9	6	0	0	0	0	0	0	0	0
B_815	96.3	100.0	Bacteria	Planctomycetes	Planctomycetacia	Planctomycetales	Planctomycetaceae	Gemmata	unknown species	0	0	0	0	0	1	0	9	7	1	0	0	0
B_816	100.0	100.0	Bacteria	Proteobacteria	Alphaproteobacteria	Rhodospirillales	Rhodospirillales Incertae Sedis	Reyranella	unknown species	0	0	0	0	0	1	0	6	0	1	3	0	3
B_817	98.8	100.0	Bacteria	Proteobacteria	Alphaproteobacteria	Rhizobiales	Beijerinckiaceae	unknown genus	unknown species	0	0	0	0	0	10	0	0	0	0	0	0	0
B_821	100.0	100.0	Bacteria	Proteobacteria	Alphaproteobacteria	Sphingomonadales	Multi-affiliation	Multi-affiliation	Multi-affiliation	0	0	0	0	0	0	1	0	2	1	0	2	4
B_826	98.8	100.0	Bacteria	Proteobacteria	Betaproteobacteria	Rhodocyclales	Rhodocyclaceae	Uliginosibacterium	bacterium 6RO2	2	0	0	0	0	0	4	3	2	0	0	0	0
B_834	100.0	100.0	Bacteria	Proteobacteria	Alphaproteobacteria	Rhizobiales	Xanthobacteraceae	Ancylobacter	Multi-affiliation	0	15	0	0	0	0	1	0	0	0	0	0	0
B_838	99.8	100.0	Bacteria	Actinobacteria	Acidimicrobiia	Acidimicrobiales	unknown family	unknown genus	unknown species	0	16	0	0	0	0	0	0	0	0	0	2	0
B_839	100.0	100.0	Bacteria	Proteobacteria	Alphaproteobacteria	Rhodobacterales	Rhodobacteraceae	Paracocccus	Multi-affiliation	0	0	0	0	0	1	0	0	0	0	0	0	0
B_841	100.0	100.0	Bacteria	Proteobacteria	Alphaproteobacteria	Rhizobiales	Rhizobiaceae	Rhizobium	Multi-affiliation	0	0	0	0	0	0	3	4	1	6	2	0	0
B_842	98.5	100.0	Bacteria	Acidobacteria	Acidobacteria	Subgroup 3	unknown family	Bryobacter	unknown species	1	0	0	2	11	2	0	0	4	0	0	0	0
B_869	100.0	100.0	Bacteria	Proteobacteria	Alphaproteobacteria	Rhizobiales	JG35-K1-AG5	unknown genus	unknown species	1	20	0	0	0	0	1	4	0	1	1	0	0
B_870	99.1	100.0	Bacteria	Proteobacteria	Gammaproteobacteria	Xanthomonadales	Xanthomonadaceae	Thermomonas	unknown species	0	14	0	0	3	0	0	0	0	1	0	0	0
B_875	97.8	100.0	Bacteria	Proteobacteria	Alphaproteobacteria	DB1-14	unknown family	unknown genus	unknown species	0	0	0	0	0	0	0	0	0	0	0	4	0
B_881	100.0	100.0	Bacteria	Proteobacteria	Alphaproteobacteria	Caulobacterales	Hyphomonadaceae	Woodsholea	alpha proteobacterium U9-1i	0	0	0	0	0	0	0	3	0	1	1	0	0
B_896	98.0	100.0	Bacteria	Planctomycetes	Planctomycetacia	Planctomycetales	Planctomycetaceae	Gemmata	unknown species	1	0	0	0	0	4	0	0	2	0	0	3	3
B_898	100.0	100.0	Bacteria	Planctomycetes	Planctomycetacia	Planctomycetales	Planctomycetaceae	Pir4 lineage	unknown species	0	0	0	0	0	0	2	8	0	0	0	0	1
B_899	99.8	100.0	Bacteria	Actinobacteria	Actinobacteria	PeM15	unknown family	unknown genus	Multi-affiliation	0	21	0	0	0	0	2	0	0	1	0	0	0
B_901	95.9	100.0	Bacteria	Planctomycetes	Planctomycetacia	Planctomycetales	Planctomycetaceae	Gemmata	unknown species	2	0	0	0	0	2	0	2	0	1	2	0	7
B_903	99.8	100.0	Bacteria	Saccharibacteria	unknown class	unknown order	unknown family	unknown genus	unknown species	1	0	0	0	0	0	0	0	1	0	0	0	0
B_904	100.0	100.0	Bacteria	Proteobacteria	Gammaproteobacteria	Chromatiales	Chromatiaceae	Rheinheimera	Multi-affiliation	0	0	0	1	0	0	0	0	5	0	2	1	0
B_905	99.3	100.0	Bacteria	Planctomycetes	Planctomycetacia	Planctomycetales	Planctomycetaceae	Planctomyces	unknown species	0	5	4	0	0	0	0	2	0	0	0	0	0
B_908	100.0	100.0	Bacteria	Proteobacteria	Gammaproteobacteria	Xanthomonadales	Xanthomonadaceae	Stenotrophomonas	Multi-affiliation	0	1	0	0	0	0	4	1	1	0	6	1	1
B_909	100.0	100.0	Bacteria	Proteobacteria	Alphaproteobacteria	Rhizobiales	Methylobacteriaceae	Methylobacterium	Multi-affiliation	0	1	5	1	1	0	6	1	0	0	0	0	0
B_914	99.8	100.0	Bacteria	Proteobacteria	Alphaproteobacteria	DB1-14	unknown family	unknown genus	unknown species	0	0	0	4	3	1	0	2	1	1	0	0	1
B_915	97.7	100.0	Bacteria	Proteobacteria	Deltaproteobacteria	Bdellovibrionales	Bacteriovoracaceae	Peredibacter	unknown species	0	1	4	0	3	0	1	0	0	0	0	0	0
B_919	99.1	100.0	Bacteria	Proteobacteria	Betaproteobacteria	Burkholderiales	Comamonadaceae	unknown genus	unknown species	0	0	0	0	0	0	0	0	1	0	0	12	0
B_924	94.8	100.0	Bacteria	Planctomycetes	Planctomycetacia	Planctomycetales	Planctomycetaceae	Pir4 lineage	unknown species	0	0	0	0	0	5	0	0	2	2	0	0	4
B_926	99.1	100.0	Bacteria	Proteobacteria	Gammaproteobacteria	Xanthomonadales	Xanthomonadales Incertae Sedis	Acidibacter	unknown species	0	0	0	0	0	0	0	0	4	2	0	5	0
B_928	99.3	100.0	Bacteria	Proteobacteria	Gammaproteobacteria	Cellvibrionales	Cellvibrionaceae	Cellvibrio	unknown species	0	0	0	0	0	0	0	0	0	1	0	0	6
B_933	97.8	100.0	Bacteria	Chloroflexi	Caldilineae	Caldilineales	Caldilineaceae	unknown genus	unknown species	7	0	2	0	4	11	0	0	0	0	0	0	0
B_934	100.0	100.0	Bacteria	Bacteroidetes	Flavobacteriia	Flavobacteriales	Cryomorphaceae	Fluviicola	unknown species	0	0	0	0	0	0	0	0	2	0	1	2	0
B_936	98.3	100.0	Bacteria	Planctomycetes	Planctomycetacia	Planctomycetales	Planctomycetaceae	Pir4 lineage	unknown species	0	0	0	0	0	1	0	0	8	3	0	0	10
B_938	100.0	100.0	Bacteria	Proteobacteria	Gammaproteobacteria	Pseudomonadales	Moraxellaceae	Acinetobacter	Multi-affiliation	0	0	0	0	0	0	1	0	3	0	1	0	0
B_939	91.4	100.0	Bacteria	Proteobacteria	TA18	unknown order	unknown family	unknown genus	unknown species	0	0	0	0	0	3	0	2	0	0	0	0	6
B_942	98.4	100.0	Bacteria	Proteobacteria	Betaproteobacteria	Burkholderiales	Comamonadaceae	Ideonella	unknown species	0	0	3	0	0	1	0	0	5	0	1	6	3
B_949	100.0	100.0	Bacteria	Proteobacteria	Gammaproteobacteria	Chromatiales	Chromatiaceae	Rheinheimera	Multi-affiliation	1	0	0	0	0	0	6	0	0	0	0	0	0
B_951	99.0	100.0	Bacteria	Proteobacteria	Alphaproteobacteria	DB1-14	unknown family	unknown genus	unknown species	0	0	0	0	0	1	0	0	0	0	0	0	1
B_952	97.8	100.0	Bacteria	Proteobacteria	Alphaproteobacteria	Rhizobiales	Bradyrhizobiaceae	Bosea	Bosea sp.	0	0	0	0	0	1	0	4	2	0	3	8	3
B_953	99.3	100.0	Bacteria	SHA-109	unknown class	unknown order	unknown family	unknown genus	unknown species	0	11	1	1	0	0	0	0	0	0	0	0	0
B_954	95.8	100.0	Bacteria	Planctomycetes	Phycisphaerae	Phycisphaerales	Phycisphaeraceae	SM1A02	unknown species	1	0	0	0	0	0	0	0	1	2	2	0	8
B_956	99.5	100.0	Bacteria	Proteobacteria	Alphaproteobacteria	Rhodospirillales	I-10	unknown genus	unknown species	0	1	0	0	0	0	0	0	0	1	5	0	1
B_959	99.8	100.0	Bacteria	Bacteroidetes	Flavobacteriia	Flavobacteriales	Flavobacteriaceae	Flavobacterium	unknown species	0	0	0	0	0	0	1	0	1	2	0	3	3
B_965	98.8	100.0	Bacteria	Proteobacteria	Gammaproteobacteria	Oceanospirillales	Oceanospirillaceae	Pseudospirillum	unknown species	0	0	0	0	0	0	1	0	0	0	0	0	0
B_966	97.5	69.6	Bacteria	Tenericutes	Mollicutes	Mycoplasmatales	Mycoplasmataceae	unknown genus	unknown species	2	0	0	0	0	0	0	1	10	2	1	0	0
B_967	100.0	100.0	Bacteria	Proteobacteria	Betaproteobacteria	Burkholderiales	Comamonadaceae	Multi-affiliation	Multi-affiliation	0	0	5	12	5	0	0	0	0	0	0	0	0
B_968	99.5	100.0	Bacteria	Proteobacteria	Alphaproteobacteria	Rhodospirillales	Acetobacteraceae	Roseomonas	unknown species	0	0	0	0	0	2	0	0	1	5	5	2	2
B_970	99.5	100.0	Bacteria	Actinobacteria	Thermoleophilia	Solirubrobacterales	480-2	unknown genus	unknown species	0	18	0	0	0	0	0	0	0	0	0	0	0
B_972	95.7	100.0	Bacteria	Verrucomicrobia	Opitutae	Opitutae vadinHA64	unknown family	unknown genus	unknown species	0	3	2	0	0	0	0	1	0	0	0	6	0
B_979	99.3	100.0	Bacteria	Proteobacteria	Betaproteobacteria	Methylophilales	Methylophilaceae	unknown genus	unknown species	0	3	5	3	1	0	0	0	0	0	0	0	0
B_983	98.5	100.0	Bacteria	Proteobacteria	Alphaproteobacteria	Rickettsiales	AKIW1012	unknown genus	endosymbiont of Acanthamoeba sp.	0	1	0	1	2	0	0	0	0	0	0	8	0
B_987	97.8	100.0	Bacteria	Proteobacteria	Alphaproteobacteria	Rhizobiales	Hyphomicrobiaceae	Hyphomicrobium	unknown species	0	0	1	2	6	0	0	0	0	0	0	0	0
B_994	97.3	100.0	Bacteria	Saccharibacteria	unknown class	unknown order	unknown family	unknown genus	unknown species	0	13	0	0	0	0	0	0	0	0	0	0	0
B_996	99.3	100.0	Bacteria	Planctomycetes	Planctomycetacia	Planctomycetales	Planctomycetaceae	unknown genus	unknown species	0	12	0	0	0	0	0	0	0	0	0	0	0
B_1005	98.8	100.0	Bacteria	Proteobacteria	Betaproteobacteria	Burkholderiales	Comamonadaceae	Rhizobacter	Rhizobacter fulvus	0	0	0	0	0	0	0	0	0	0	0	0	6
B_1009	100.0	100.0	Bacteria	Bacteroidetes	Flavobacteriia	Flavobacteriales	Flavobacteriaceae	Chryseobacterium	Multi-affiliation	0	0	0	1	0	0	0	0	0	0	0	0	0
B_1010	99.8	100.0	Bacteria	Proteobacteria	Gammaproteobacteria	Pseudomonadales	Pseudomonadaceae	Pseudomonas	Multi-affiliation	0	2	4	11	0	0	0	0	0	1	0	0	0
B_1011	99.8	100.0	Bacteria	Actinobacteria	Actinobacteria	Micrococcales	Microbacteriaceae	Multi-affiliation	Multi-affiliation	0	1	8	3	3	0	0	0	0	0	0	0	0
B_1021	100.0	100.0	Bacteria	Proteobacteria	Gammaproteobacteria	Pseudomonadales	Pseudomonadaceae	Pseudomonas	Multi-affiliation	0	0	0	0	0	0	6	5	3	2	2	0	0
B_1034	99.8	100.0	Bacteria	Proteobacteria	Alphaproteobacteria	Rhizobiales	Xanthobacteraceae	Variibacter	unknown species	0	0	0	0	0	12	0	0	0	0	0	0	0
B_1035	99.5	100.0	Bacteria	Proteobacteria	Alphaproteobacteria	Rhodobacterales	Rhodobacteraceae	Rhodobacter	unknown species	1	0	2	1	0	1	5	0	0	1	0	0	0
B_1041	93.6	100.0	Bacteria	Armatimonadetes	unknown class	unknown order	unknown family	unknown genus	unknown species	0	0	4	4	10	0	0	0	0	0	0	2	0
B_1045	99.8	100.0	Bacteria	Acidobacteria	Acidobacteria	Subgroup 6	unknown family	unknown genus	unknown species	6	0	0	0	2	0	0	2	0	0	0	1	0
B_1046	98.8	100.0	Bacteria	Proteobacteria	Betaproteobacteria	Burkholderiales	Comamonadaceae	Multi-affiliation	Multi-affiliation	0	2	14	3	2	0	0	0	0	0	0	0	0
B_1055	99.5	100.0	Bacteria	Verrucomicrobia	OPB35 soil group	unknown order	unknown family	unknown genus	unknown species	0	0	0	0	0	0	0	0	1	0	1	3	7
B_1060	100.0	100.0	Bacteria	Proteobacteria	Betaproteobacteria	Methylophilales	Methylophilaceae	Methylophilus	Multi-affiliation	0	0	0	1	2	0	3	0	0	0	0	0	2
B_1066	99.5	100.0	Bacteria	Proteobacteria	Betaproteobacteria	Neisseriales	Neisseriaceae	Chitinibacter	unknown species	1	10	0	1	1	0	0	0	0	0	0	0	0
B_1070	100.0	100.0	Bacteria	Bacteroidetes	Cytophagia	Cytophagales	Cytophagaceae	unknown genus	unknown species	0	0	0	2	0	0	0	1	0	0	0	2	0
B_1073	100.0	100.0	Bacteria	Proteobacteria	Alphaproteobacteria	Caulobacterales	Caulobacteraceae	Brevundimonas	Multi-affiliation	0	0	0	0	1	0	1	0	0	0	1	1	3
B_1074	99.8	100.0	Bacteria	Planctomycetes	Planctomycetacia	Planctomycetales	Planctomycetaceae	Gemmata	unknown species	0	0	0	0	0	1	2	2	0	1	0	0	3
B_1077	99.5	100.0	Bacteria	Proteobacteria	Alphaproteobacteria	Rhodospirillales	MNC12	unknown genus	unknown species	0	1	0	0	0	6	1	0	2	0	1	0	0
B_1084	96.5	100.0	Bacteria	Acidobacteria	Acidobacteria	Subgroup 3	SJA-149	unknown genus	unknown species	0	0	0	0	0	0	0	0	0	0	0	5	0
B_1087	100.0	100.0	Bacteria	Verrucomicrobia	Verrucomicrobiae	Verrucomicrobiales	Verrucomicrobiaceae	Multi-affiliation	Multi-affiliation	0	0	0	0	0	0	5	5	0	1	5	0	0
B_1094	99.5	100.0	Bacteria	Proteobacteria	Alphaproteobacteria	Rhodospirillales	I-10	unknown genus	unknown species	0	3	0	0	0	2	0	0	2	4	0	4	0
B_1100	100.0	100.0	Bacteria	Proteobacteria	Gammaproteobacteria	Pseudomonadales	Pseudomonadaceae	Pseudomonas	Multi-affiliation	0	0	1	0	1	0	2	0	1	0	0	0	1
B_1101	97.9	100.0	Bacteria	Bacteroidetes	Cytophagia	Cytophagales	Cytophagaceae	Sporocytophaga	unknown species	0	0	0	0	0	0	2	0	0	0	0	3	7
B_1102	98.5	100.0	Bacteria	Acidobacteria	Acidobacteria	Subgroup 3	SJA-149	unknown genus	unknown species	0	10	0	0	0	0	0	0	0	0	0	0	0
B_1103	100.0	100.0	Bacteria	Proteobacteria	Betaproteobacteria	Burkholderiales	Comamonadaceae	Inhella	unknown species	0	0	2	1	0	0	0	3	0	0	0	0	1
B_1106	99.0	100.0	Bacteria	Proteobacteria	Alphaproteobacteria	Rhodobacterales	Rhodobacteraceae	Rhodobacter	unknown species	0	12	0	0	0	0	0	0	0	0	0	0	0
B_1107	100.0	100.0	Bacteria	Proteobacteria	Alphaproteobacteria	Sphingomonadales	Sphingomonadaceae	Sphingomonas	Multi-affiliation	0	0	0	0	0	0	0	0	1	0	0	0	0
B_1108	98.1	100.0	Bacteria	Bacteroidetes	Flavobacteriia	Flavobacteriales	Flavobacteriaceae	Flavobacterium	Flavobacterium sp.	0	1	1	7	10	0	0	0	0	0	0	0	0
B_1112	88.0	99.5	Bacteria	Proteobacteria	Alphaproteobacteria	Rickettsiales	Anaplasmataceae	Neorickettsia	unknown species	0	0	5	2	1	1	2	0	0	0	0	0	0
B_1114	100.0	100.0	Bacteria	Proteobacteria	Betaproteobacteria	Burkholderiales	Comamonadaceae	Aquabacterium	unknown species	0	0	0	0	0	0	0	0	1	3	1	10	0
B_1120	98.8	100.0	Bacteria	Proteobacteria	Deltaproteobacteria	Bdellovibrionales	Bdellovibrionaceae	Bdellovibrio	unknown species	0	0	4	2	5	0	0	3	0	0	0	0	0
B_1121	99.8	99.8	Bacteria	Proteobacteria	Alphaproteobacteria	Rhodospirillales	Rhodospirillaceae	Defluviicoccus	unknown species	0	11	0	0	0	0	0	0	0	0	3	0	1
B_1127	99.1	100.0	Bacteria	Verrucomicrobia	Opitutae	Opitutales	Opitutaceae	Opitutus	Multi-affiliation	0	1	0	0	0	1	0	1	0	3	4	0	1
B_1128	100.0	100.0	Bacteria	Proteobacteria	Alphaproteobacteria	Rhizobiales	Rhizobiales Incertae Sedis	Nordella	Multi-affiliation	0	0	0	0	0	0	3	1	1	3	1	2	1
B_1129	99.8	100.0	Bacteria	Planctomycetes	Planctomycetacia	Planctomycetales	Planctomycetaceae	Planctomyces	unknown species	0	0	0	0	0	2	0	1	3	0	0	0	2
B_1131	99.8	100.0	Bacteria	Proteobacteria	Betaproteobacteria	Burkholderiales	Comamonadaceae	Variovorax	unknown species	0	0	0	2	0	0	1	0	8	0	4	0	0
B_1132	100.0	100.0	Bacteria	Proteobacteria	Betaproteobacteria	Neisseriales	Neisseriaceae	Vogesella	Multi-affiliation	0	4	0	0	0	1	0	0	1	1	0	1	5
B_1134	99.8	100.0	Bacteria	Proteobacteria	Alphaproteobacteria	Rickettsiales	Rickettsiales Incertae Sedis	Candidatus Odyssella	unknown species	0	0	6	2	1	0	1	1	0	4	0	0	0
B_1135	99.3	100.0	Bacteria	Actinobacteria	Acidimicrobiia	Acidimicrobiales	Acidimicrobiaceae	Illumatobacter	unknown species	0	0	0	2	12	0	0	0	2	0	0	7	0
B_1138	96.9	100.0	Bacteria	Bacteroidetes	Cytophagia	Order II	Rhodothermaceae	Rubrivirga	unknown species	0	0	0	0	1	1	0	0	0	0	0	6	0
B_1139	99.5	100.0	Bacteria	Bacteroidetes	Flavobacteriia	Flavobacteriales	Flavobacteriaceae	Flavobacterium	unknown species	0	0	0	0	0	0	1	0	0	3	0	2	0
B_1144	100.0	100.0	Bacteria	Planctomycetes	Planctomycetacia	Planctomycetales	Planctomycetaceae	unknown genus	unknown species	0	13	0	0	0	0	0	0	0	0	0	0	0
B_1160	100.0	100.0	Bacteria	Actinobacteria	Actinobacteria	Micrococcales	Multi-affiliation	Multi-affiliation	Multi-affiliation	0	12	0	2	0	0	0	0	1	0	0	0	0
B_1161	100.0	100.0	Bacteria	Bacteroidetes	Sphingobacteriia	Sphingobacteriales	Sphingobacteriaceae	Sphingobacterium	Multi-affiliation	0	0	0	0	0	0	0	0	0	2	0	0	0
B_1166	96.3	100.0	Bacteria	Proteobacteria	Betaproteobacteria	Rhodocyclales	Rhodocyclaceae	Uliginosibacterium	Multi-affiliation	0	0	4	1	3	0	0	0	0	0	0	0	0
B_1167	99.8	100.0	Bacteria	Proteobacteria	Betaproteobacteria	Burkholderiales	Comamonadaceae	Acidovorax	unknown species	0	0	1	11	4	0	0	0	0	0	0	0	1
B_1168	96.5	100.0	Bacteria	Planctomycetes	Planctomycetacia	Planctomycetales	Planctomycetaceae	unknown genus	unknown species	1	0	0	0	0	4	0	0	0	0	0	0	0
B_1169	99.5	100.0	Bacteria	Planctomycetes	OM190	unknown order	unknown family	unknown genus	unknown species	0	0	0	0	0	0	0	0	5	3	1	4	0
B_1172	98.8	100.0	Bacteria	Verrucomicrobia	Verrucomicrobiae	Verrucomicrobiales	Verrucomicrobiaceae	Prosthecobacter	unknown species	0	0	0	0	0	0	0	0	2	3	3	0	2
B_1177	99.0	100.0	Bacteria	Proteobacteria	Alphaproteobacteria	Rhizobiales	Hyphomicrobiaceae	Pedomicrobium	unknown species	0	0	0	0	0	4	0	0	1	0	0	3	1
B_1178	90.1	100.0	Bacteria	Bacteroidetes	Cytophagia	Cytophagales	Cytophagaceae	unknown genus	unknown species	0	2	2	0	5	0	0	0	0	0	0	0	0
B_1180	98.3	100.0	Bacteria	Proteobacteria	Alphaproteobacteria	Rhizobiales	Hyphomicrobiaceae	Hyphomicrobium	unknown species	0	0	0	0	2	3	0	0	3	1	1	0	0
B_1182	99.0	100.0	Bacteria	Acidobacteria	Acidobacteria	Subgroup 4	2024-11-01	unknown genus	unknown species	0	0	0	0	0	0	0	4	1	0	0	11	0
B_1186	100.0	100.0	Bacteria	Proteobacteria	Betaproteobacteria	Burkholderiales	Alcaligenaceae	Multi-affiliation	Multi-affiliation	0	0	0	0	0	0	0	2	0	1	0	0	0
B_1190	98.5	100.0	Bacteria	SHA-109	unknown class	unknown order	unknown family	unknown genus	unknown species	0	0	0	0	0	2	0	0	0	5	3	0	2
B_1192	97.4	100.0	Bacteria	Bacteroidetes	Sphingobacteriia	Sphingobacteriales	NS11-12 marine group	unknown genus	unknown species	0	0	0	0	0	0	0	0	0	0	0	0	4
B_1194	100.0	100.0	Bacteria	Bacteroidetes	Cytophagia	Cytophagales	Cytophagaceae	Arcicella	Arcicella rosea	0	0	0	0	0	0	0	4	0	0	0	1	0
B_1198	99.5	100.0	Bacteria	Proteobacteria	Alphaproteobacteria	Rhodospirillales	Rhodospirillales Incertae Sedis	Reyranella	unknown species	2	2	1	0	0	0	3	1	0	0	0	0	0
B_1199	99.3	100.0	Bacteria	Proteobacteria	Betaproteobacteria	Burkholderiales	Comamonadaceae	Ramlibacter	unknown species	1	0	2	1	0	0	0	1	3	5	7	0	0
B_1206	100.0	100.0	Bacteria	Proteobacteria	Betaproteobacteria	Burkholderiales	Comamonadaceae	Comamonas	Multi-affiliation	0	0	7	8	2	0	0	0	0	0	0	0	0
B_1208	100.0	100.0	Bacteria	Bacteroidetes	Flavobacteriia	Flavobacteriales	Flavobacteriaceae	Flavobacterium	Multi-affiliation	0	0	0	0	0	1	0	3	0	0	2	0	3
B_1213	99.5	100.0	Bacteria	Chloroflexi	Thermomicrobia	JG30-KF-CM45	unknown family	unknown genus	unknown species	0	9	0	0	0	0	0	0	0	0	0	0	0
B_1215	100.0	100.0	Bacteria	Proteobacteria	Gammaproteobacteria	Chromatiales	Chromatiaceae	Rheinheimera	Multi-affiliation	0	0	0	0	0	0	6	0	1	0	5	0	0
B_1216	100.0	100.0	Bacteria	Proteobacteria	Alphaproteobacteria	Sphingomonadales	Erythrobacteraceae	Multi-affiliation	Multi-affiliation	0	0	0	0	0	0	0	0	0	0	0	0	1
B_1222	99.5	100.0	Bacteria	Proteobacteria	Betaproteobacteria	Burkholderiales	Comamonadaceae	unknown genus	unknown species	0	0	0	0	2	0	0	0	1	0	0	3	0
B_1223	100.0	100.0	Bacteria	Proteobacteria	Gammaproteobacteria	Pseudomonadales	Pseudomonadaceae	Pseudomonas	Multi-affiliation	1	1	1	10	4	0	0	0	0	0	0	0	0
B_1230	100.0	100.0	Bacteria	Planctomycetes	Planctomycetacia	Planctomycetales	Planctomycetaceae	Planctomyces	unknown species	0	3	2	0	0	0	0	1	0	0	0	0	0
B_1233	99.5	100.0	Bacteria	Proteobacteria	Alphaproteobacteria	Rhizobiales	Rhizobiaceae	Rhizobium	Multi-affiliation	0	0	0	0	0	0	3	0	5	0	0	1	0
B_1257	99.8	100.0	Bacteria	Actinobacteria	Acidimicrobiia	Acidimicrobiales	Acidimicrobiales Incertae Sedis	Candidatus Microthrix	unknown species	0	4	2	0	0	0	0	0	0	1	1	0	0
B_1258	100.0	100.0	Bacteria	Proteobacteria	Alphaproteobacteria	Rhizobiales	Methylobacteriaceae	Methylobacterium	unknown species	0	2	0	0	0	4	2	0	1	2	0	0	0
B_1260	100.0	100.0	Bacteria	Actinobacteria	Actinobacteria	Micrococcales	Microbacteriaceae	Frigoribacterium	Frigoribacterium sp.	0	0	0	0	0	0	0	1	1	4	1	1	2
B_1267	93.4	100.0	Bacteria	Bacteroidetes	Sphingobacteriia	Sphingobacteriales	Saprospiraceae	unknown genus	unknown species	0	0	7	0	2	0	0	0	0	0	0	0	0
B_1270	100.0	100.0	Bacteria	Proteobacteria	Alphaproteobacteria	Rickettsiales	Rickettsiales Incertae Sedis	Candidatus Captivus	unknown species	0	0	0	0	0	0	0	0	0	0	0	0	1
B_1274	100.0	100.0	Bacteria	Proteobacteria	Alphaproteobacteria	Rhizobiales	Phyllobacteriaceae	Aminobacter	unknown species	0	6	0	2	2	0	0	0	0	0	0	2	0
B_1275	94.4	100.0	Bacteria	Planctomycetes	Planctomycetacia	Planctomycetales	Planctomycetaceae	Zavarzinella	Zavarzinella formosa	0	10	0	0	0	0	0	0	0	4	0	0	0
B_1276	100.0	100.0	Bacteria	Proteobacteria	Alphaproteobacteria	Rhizobiales	unknown family	unknown genus	unknown species	0	0	0	0	0	0	0	1	1	1	0	0	1
B_1289	100.0	100.0	Bacteria	Proteobacteria	Gammaproteobacteria	Xanthomonadales	Xanthomonadaceae	Multi-affiliation	Multi-affiliation	0	0	0	0	0	0	0	1	0	1	2	0	1
B_1291	100.0	100.0	Bacteria	Proteobacteria	Alphaproteobacteria	Sphingomonadales	Multi-affiliation	Multi-affiliation	Multi-affiliation	0	0	0	7	0	0	0	0	0	0	0	2	0
B_1295	100.0	100.0	Bacteria	Proteobacteria	Alphaproteobacteria	Caulobacterales	Caulobacteraceae	Brevundimonas	Multi-affiliation	0	0	0	0	0	0	4	0	1	0	0	0	1
B_1296	87.0	100.0	Bacteria	Bacteroidetes	Flavobacteriia	Flavobacteriales	Blattabacteriaceae	pt46	Cipangopaludina cathayensis	0	0	0	0	0	0	6	2	0	0	0	0	0
B_1301	99.8	100.0	Bacteria	Bacteroidetes	Flavobacteriia	Flavobacteriales	Flavobacteriaceae	Flavobacterium	Multi-affiliation	0	0	0	0	0	0	0	0	0	0	1	4	1
B_1304	98.5	100.0	Bacteria	Planctomycetes	Planctomycetacia	Planctomycetales	Planctomycetaceae	Gemmata	unknown species	0	0	0	0	0	1	0	0	3	7	0	0	0
B_1307	98.5	100.0	Bacteria	Verrucomicrobia	Spartobacteria	Chthoniobacterales	FukuN18 freshwater group	unknown genus	unknown species	0	3	0	0	0	1	0	0	1	0	0	7	0
B_1312	100.0	100.0	Bacteria	Proteobacteria	Gammaproteobacteria	Multi-affiliation	Multi-affiliation	Multi-affiliation	Multi-affiliation	0	12	0	0	0	0	0	0	0	0	0	0	0
B_1313	99.3	100.0	Bacteria	Proteobacteria	Betaproteobacteria	Burkholderiales	Comamonadaceae	Multi-affiliation	Multi-affiliation	0	0	0	0	0	0	0	0	2	0	7	0	0
B_1317	100.0	100.0	Bacteria	Cyanobacteria	Melainabacteria	Obscuribacterales	unknown family	unknown genus	unknown species	0	0	0	0	0	0	0	0	5	2	0	0	0
B_1318	93.9	100.0	Bacteria	Chlamydiae	Chlamydiae	Chlamydiales	Parachlamydiaceae	Candidatus Metachlamydia	Candidatus Metachlamydia lacustris	0	2	1	0	3	0	0	0	0	0	0	0	0
B_1328	100.0	100.0	Bacteria	Proteobacteria	Gammaproteobacteria	Pseudomonadales	Moraxellaceae	Acinetobacter	Multi-affiliation	0	0	0	0	0	0	0	0	0	1	0	0	0
B_1329	100.0	100.0	Bacteria	Proteobacteria	Betaproteobacteria	Burkholderiales	Oxalobacteraceae	Massilia	Multi-affiliation	0	0	1	0	0	0	0	4	0	0	0	0	0
B_1330	100.0	100.0	Bacteria	Proteobacteria	Alphaproteobacteria	Rhodospirillales	Rhodospirillaceae	Azospirillum	Multi-affiliation	0	0	0	0	0	0	2	1	1	0	0	3	1
B_1331	99.5	100.0	Bacteria	Bacteroidetes	Flavobacteriia	Flavobacteriales	Flavobacteriaceae	Flavobacterium	unknown species	0	0	0	0	0	0	0	0	4	4	0	0	2
B_1334	100.0	100.0	Bacteria	Proteobacteria	Alphaproteobacteria	Rhizobiales	Methylobacteriaceae	Methylobacterium	Multi-affiliation	0	5	5	5	4	0	0	0	0	0	0	0	0
B_1336	98.6	100.0	Bacteria	Planctomycetes	Planctomycetacia	Planctomycetales	Planctomycetaceae	unknown genus	unknown species	1	2	0	0	0	0	0	1	0	0	1	2	1
B_1339	99.8	100.0	Bacteria	Planctomycetes	Planctomycetacia	Planctomycetales	Planctomycetaceae	Planctomyces	unknown species	0	8	0	0	0	0	0	0	0	0	0	0	0
B_1345	94.6	100.0	Bacteria	Proteobacteria	Betaproteobacteria	B1-7BS	unknown family	unknown genus	unknown species	0	0	5	1	7	0	0	0	0	0	0	0	0
B_1355	98.4	100.0	Bacteria	Planctomycetes	Planctomycetacia	Planctomycetales	Planctomycetaceae	Planctomyces	unknown species	0	9	1	0	0	0	0	0	0	0	0	0	0
B_1357	99.0	100.0	Bacteria	Planctomycetes	Planctomycetacia	Planctomycetales	Planctomycetaceae	Gemmata	unknown species	0	14	0	1	0	0	0	0	0	0	0	0	0
B_1361	100.0	100.0	Bacteria	Proteobacteria	Betaproteobacteria	Burkholderiales	Oxalobacteraceae	Massilia	Multi-affiliation	0	0	0	2	2	0	2	0	5	0	0	3	1
B_1368	98.8	100.0	Bacteria	Planctomycetes	Planctomycetacia	Planctomycetales	Planctomycetaceae	Isosphaera	unknown species	0	14	0	0	0	1	0	0	0	0	0	0	0
B_1371	97.8	100.0	Bacteria	Proteobacteria	Alphaproteobacteria	Rickettsiales	Rickettsiaceae	unknown genus	unknown species	0	0	0	0	0	0	2	0	0	0	0	0	0
B_1375	95.7	100.0	Bacteria	Bacteroidetes	Sphingobacteriia	Sphingobacteriales	Sphingobacteriaceae	Sphingobacterium	Sphingobacterium sp.	0	0	0	0	0	0	0	0	0	0	0	5	0
B_1376	100.0	100.0	Bacteria	Proteobacteria	Alphaproteobacteria	Rhizobiales	Hyphomicrobiaceae	Devosia	unknown species	0	0	0	0	0	0	0	0	0	0	0	1	0
B_1378	99.8	100.0	Bacteria	Bacteroidetes	Sphingobacteriia	Sphingobacteriales	Chitinophagaceae	Terrimonas	unknown species	1	0	0	0	0	0	0	0	0	0	0	3	0
B_1380	100.0	100.0	Bacteria	Bacteroidetes	Flavobacteriia	Flavobacteriales	Flavobacteriaceae	Flavobacterium	Multi-affiliation	0	0	0	0	0	0	1	3	0	0	0	0	0
B_1383	100.0	100.0	Bacteria	Proteobacteria	Gammaproteobacteria	Pseudomonadales	Pseudomonadaceae	Pseudomonas	Multi-affiliation	0	0	0	1	0	1	1	8	0	0	0	4	0
B_1389	98.0	100.0	Bacteria	Chloroflexi	Caldilineae	Caldilineales	Caldilineaceae	unknown genus	unknown species	0	0	0	0	1	2	0	0	0	0	0	0	0
B_1391	95.8	100.0	Bacteria	Proteobacteria	Alphaproteobacteria	Rhizobiales	Rhizobiales Incertae Sedis	Bauldia	unknown species	0	2	0	0	1	3	0	0	0	0	0	0	0
B_1407	99.8	100.0	Bacteria	Proteobacteria	Alphaproteobacteria	Rhizobiales	JG35-K1-AG5	unknown genus	unknown species	0	4	1	1	0	6	0	0	0	0	0	0	0
B_1409	99.8	100.0	Bacteria	Proteobacteria	Gammaproteobacteria	Pseudomonadales	Moraxellaceae	Perlucidibaca	unknown species	0	0	2	0	0	0	0	2	1	0	0	0	0
B_1416	100.0	100.0	Bacteria	Planctomycetes	Planctomycetacia	Planctomycetales	Planctomycetaceae	unknown genus	unknown species	3	0	0	0	0	0	2	0	1	0	4	0	0
B_1417	92.4	100.0	Bacteria	Proteobacteria	TA18	unknown order	unknown family	unknown genus	unknown species	0	0	0	1	1	1	0	0	0	2	0	0	0
B_1420	100.0	100.0	Bacteria	Proteobacteria	Gammaproteobacteria	Aeromonadales	Aeromonadaceae	Aeromonas	Multi-affiliation	1	0	0	0	0	1	2	2	0	0	1	1	0
B_1421	99.8	100.0	Bacteria	Proteobacteria	Gammaproteobacteria	Oceanospirillales	Oceanospirillaceae	Pseudospirillum	unknown species	0	8	0	0	0	0	0	0	0	0	0	0	0
B_1422	99.8	100.0	Bacteria	Proteobacteria	Gammaproteobacteria	Xanthomonadales	Xanthomonadaceae	Thermomonas	unknown species	0	5	4	2	0	0	0	0	0	0	0	0	0
B_1429	99.3	99.5	Bacteria	Acidobacteria	Acidobacteria	Subgroup 4	2024-11-01	unknown genus	unknown species	0	0	3	2	4	0	0	0	0	0	0	0	0
B_1436	96.8	100.0	Bacteria	Parcubacteria	unknown class	unknown order	unknown family	unknown genus	unknown species	0	0	0	0	0	0	0	0	0	1	0	0	0
B_1441	100.0	100.0	Bacteria	Cyanobacteria	Melainabacteria	Obscuribacterales	unknown family	unknown genus	unknown species	0	0	0	0	0	0	0	0	3	0	1	0	0
B_1448	99.5	99.1	Bacteria	Verrucomicrobia	Verrucomicrobiae	Verrucomicrobiales	Verrucomicrobiaceae	Prosthecobacter	Prosthecobacter fusiformis	0	0	0	0	0	0	0	0	0	0	0	8	0
B_1453	99.8	100.0	Bacteria	Proteobacteria	Gammaproteobacteria	Cellvibrionales	Halieaceae	OM60(NOR5) clade	unknown species	0	2	0	0	0	0	0	0	0	0	3	3	0
B_1457	95.3	100.0	Bacteria	Saccharibacteria	unknown class	unknown order	unknown family	unknown genus	unknown species	0	0	0	0	0	0	0	1	0	0	0	0	0
B_1476	100.0	100.0	Bacteria	Proteobacteria	Gammaproteobacteria	Pseudomonadales	Pseudomonadaceae	Pseudomonas	Multi-affiliation	0	0	0	0	0	0	0	0	0	0	2	0	1
B_1484	100.0	100.0	Bacteria	Planctomycetes	Planctomycetacia	Planctomycetales	Planctomycetaceae	Pirellula	Pirellula staleyi	1	0	0	0	0	0	0	1	0	3	3	0	0
B_1490	95.5	100.0	Bacteria	Proteobacteria	Alphaproteobacteria	Rhodospirillales	Rhodospirillaceae	Ferrovibrio	unknown species	0	0	0	0	0	0	0	0	1	0	2	1	0
B_1491	96.8	100.0	Bacteria	Planctomycetes	Planctomycetacia	Planctomycetales	Planctomycetaceae	unknown genus	unknown species	0	9	0	0	0	0	0	0	0	0	0	0	0
B_1492	93.5	99.8	Bacteria	Planctomycetes	Phycisphaerae	Phycisphaerales	Phycisphaeraceae	SM1A02	unknown species	0	0	0	0	0	0	0	0	1	0	2	0	0
B_1499	99.5	100.0	Bacteria	Proteobacteria	Alphaproteobacteria	Rhodobacterales	Rhodobacteraceae	Multi-affiliation	Multi-affiliation	0	0	0	0	0	0	0	0	0	0	0	0	6
B_1500	100.0	100.0	Bacteria	Proteobacteria	Alphaproteobacteria	Rhodospirillales	Rhodospirillaceae	Ferrovibrio	unknown species	0	0	0	0	0	0	0	1	0	0	2	0	0
B_1518	99.8	100.0	Bacteria	Acidobacteria	Acidobacteria	Subgroup 6	unknown family	unknown genus	unknown species	0	6	0	0	0	0	0	0	0	0	0	0	0
B_1522	95.5	100.0	Bacteria	Proteobacteria	Alphaproteobacteria	Caulobacterales	Caulobacteraceae	unknown genus	unknown species	0	0	0	0	0	1	0	0	1	1	0	7	0
B_1523	98.4	100.0	Bacteria	TM6	unknown class	unknown order	unknown family	unknown genus	unknown species	0	7	0	0	0	0	0	0	0	0	0	0	0
B_1527	100.0	100.0	Bacteria	Proteobacteria	Gammaproteobacteria	Xanthomonadales	Xanthomonadaceae	Silanimonas	unknown species	0	0	0	0	0	0	2	0	0	0	1	0	0
B_1529	99.8	100.0	Bacteria	Firmicutes	Clostridia	Clostridiales	Clostridiaceae 1	Clostridium sensu stricto 3	unknown species	0	3	0	0	0	0	0	5	0	0	0	0	0
B_1535	99.0	100.0	Bacteria	Proteobacteria	Alphaproteobacteria	Rhizobiales	Rhizobiaceae	Rhizobium	unknown species	0	0	0	0	0	0	0	0	2	0	0	0	4
B_1547	100.0	100.0	Bacteria	Actinobacteria	Actinobacteria	Micrococcales	Microbacteriaceae	Lysinimonas	Multi-affiliation	1	0	0	0	0	0	2	2	0	0	3	0	0
B_1548	99.1	100.0	Bacteria	Proteobacteria	Deltaproteobacteria	Sh765B-TzT-29	unknown family	unknown genus	unknown species	0	2	0	0	0	1	1	1	2	4	2	0	2
B_1550	99.8	100.0	Bacteria	Proteobacteria	Gammaproteobacteria	Xanthomonadales	Xanthomonadales Incertae Sedis	Steroidobacter	unknown species	0	0	0	0	0	0	0	0	1	0	1	0	2
B_1558	100.0	100.0	Bacteria	Proteobacteria	Betaproteobacteria	Burkholderiales	Comamonadaceae	Multi-affiliation	Multi-affiliation	0	9	0	1	0	0	0	0	0	0	0	0	0
B_1563	99.1	100.0	Bacteria	Proteobacteria	Gammaproteobacteria	Xanthomonadales	Xanthomonadales Incertae Sedis	Acidibacter	unknown species	0	5	0	0	0	0	0	0	0	0	0	0	0
B_1576	99.5	100.0	Bacteria	Proteobacteria	Gammaproteobacteria	Pseudomonadales	Pseudomonadaceae	Pseudomonas	Pseudomonas sp.	0	0	0	0	0	0	1	0	1	0	0	0	0
B_1578	90.8	100.0	Bacteria	Bacteroidetes	Sphingobacteriia	Sphingobacteriales	Chitinophagaceae	unknown genus	unknown species	0	0	0	0	0	0	1	0	0	0	0	5	0
B_1584	100.0	100.0	Bacteria	Bacteroidetes	Flavobacteriia	Flavobacteriales	Flavobacteriaceae	Flavobacterium	Multi-affiliation	0	0	0	0	0	0	3	0	2	0	3	0	1
B_1607	100.0	100.0	Bacteria	Proteobacteria	Gammaproteobacteria	Pseudomonadales	Pseudomonadaceae	Pseudomonas	Multi-affiliation	0	0	1	5	0	0	0	0	4	0	3	0	1
B_1609	99.5	100.0	Bacteria	Proteobacteria	Betaproteobacteria	Methylophilales	Methylophilaceae	Multi-affiliation	Multi-affiliation	0	3	4	1	0	3	0	1	0	0	0	0	0
B_1612	100.0	100.0	Bacteria	Proteobacteria	Gammaproteobacteria	Pseudomonadales	Pseudomonadaceae	Pseudomonas	Multi-affiliation	0	0	0	0	0	0	0	0	1	1	0	0	1
B_1613	99.8	100.0	Bacteria	Proteobacteria	Alphaproteobacteria	Sphingomonadales	Sphingomonadaceae	Novosphingobium	unknown species	0	0	1	1	0	0	0	0	0	0	0	0	0
B_1615	100.0	100.0	Bacteria	Proteobacteria	Alphaproteobacteria	Rhizobiales	Rhizobiales Incertae Sedis	Nordella	unknown species	1	0	0	0	2	0	0	1	0	0	0	0	0
B_1617	91.5	100.0	Bacteria	Bacteroidetes	Sphingobacteriia	Sphingobacteriales	Chitinophagaceae	unknown genus	unknown species	0	0	0	0	0	0	2	5	0	0	0	0	0
B_1623	100.0	100.0	Bacteria	Actinobacteria	Actinobacteria	Micrococcales	Microbacteriaceae	Pseudoclavibacter	unknown species	0	0	0	0	0	0	4	3	0	0	1	0	0
B_1624	99.8	100.0	Bacteria	Proteobacteria	Alphaproteobacteria	Sphingomonadales	Sphingomonadaceae	Novosphingobium	unknown species	0	8	0	1	0	0	0	0	0	2	0	0	0
B_1626	100.0	100.0	Bacteria	Actinobacteria	Actinobacteria	Corynebacteriales	Multi-affiliation	Multi-affiliation	Multi-affiliation	0	0	1	2	0	0	0	0	0	0	1	0	0
B_1653	99.0	99.5	Bacteria	Proteobacteria	Alphaproteobacteria	Sphingomonadales	Sphingomonadaceae	Sphingobium	Sphingomonas sp.	0	0	0	0	0	0	1	0	1	2	0	3	0
B_1659	97.8	100.0	Bacteria	Proteobacteria	Alphaproteobacteria	Rhizobiales	JG35-K1-AG5	unknown genus	unknown species	0	0	0	0	5	0	0	0	3	1	0	0	1
B_1672	100.0	100.0	Bacteria	Proteobacteria	Alphaproteobacteria	Caulobacterales	Hyphomonadaceae	Woodsholea	Woodsholea maritima	2	0	0	0	1	0	0	0	0	0	0	0	0
B_1694	100.0	100.0	Bacteria	Proteobacteria	Alphaproteobacteria	Rhizobiales	Methylobacteriaceae	Methylobacterium	Multi-affiliation	0	0	0	0	0	0	1	1	0	0	2	0	0
B_1702	98.1	100.0	Bacteria	Bacteroidetes	Cytophagia	Cytophagales	Cytophagaceae	Emticicia	Multi-affiliation	0	0	4	1	2	0	0	0	0	0	0	0	0
B_1706	99.8	100.0	Bacteria	Proteobacteria	Gammaproteobacteria	Chromatiales	Chromatiaceae	Rheinheimera	Rheinheimera sp.	0	0	0	0	0	0	1	2	0	0	1	0	0
B_1712	99.5	99.3	Bacteria	Planctomycetes	Planctomycetacia	Planctomycetales	Planctomycetaceae	Gemmata	unknown species	0	2	0	0	0	2	0	0	1	0	0	0	0
B_1718	99.8	100.0	Bacteria	Planctomycetes	Planctomycetacia	Planctomycetales	Planctomycetaceae	Singulisphaera	unknown species	0	1	1	0	0	0	0	2	0	1	3	0	1
B_1720	99.3	100.0	Bacteria	Proteobacteria	Alphaproteobacteria	Rhodospirillales	Rhodospirillales Incertae Sedis	Candidatus Alysiosphaera	unknown species	0	9	0	0	0	0	0	0	0	0	0	0	0
B_1731	98.4	100.0	Bacteria	Proteobacteria	Betaproteobacteria	Burkholderiales	Oxalobacteraceae	Duganella	unknown species	0	0	0	0	0	0	0	0	1	1	0	0	1
B_1761	99.8	100.0	Bacteria	Acidobacteria	Acidobacteria	Subgroup 4	unknown family	Blastocatella	unknown species	0	0	2	0	2	0	0	0	0	1	0	0	0
B_1772	98.6	100.0	Bacteria	Acidobacteria	Holophagae	Subgroup 10	ABS-19	unknown genus	unknown species	0	0	0	0	4	0	0	0	0	0	0	0	0
B_1779	91.1	100.0	Bacteria	Planctomycetes	Phycisphaerae	Phycisphaerales	Phycisphaeraceae	SM1A02	unknown species	0	0	1	0	0	1	0	0	2	0	0	0	1
B_1783	96.3	100.0	Bacteria	Chlamydiae	Chlamydiae	Chlamydiales	cvE6	unknown genus	unknown species	1	0	0	0	2	0	0	0	0	0	0	0	0
B_1788	97.0	100.0	Bacteria	Proteobacteria	Deltaproteobacteria	Bdellovibrionales	Bdellovibrionaceae	Bdellovibrio	unknown species	0	0	0	0	5	1	0	0	0	1	0	0	0
B_1789	99.3	100.0	Bacteria	Bacteroidetes	Sphingobacteriia	Sphingobacteriales	Chitinophagaceae	unknown genus	unknown species	0	5	0	0	2	0	2	1	0	0	1	0	3
B_1791	95.3	100.0	Bacteria	Proteobacteria	Deltaproteobacteria	Myxococcales	BIrii41	unknown genus	unknown species	0	2	1	3	0	0	0	0	0	0	0	0	1
B_1799	97.3	100.0	Bacteria	Cyanobacteria	ML635J-21	unknown order	unknown family	unknown genus	unknown species	0	2	1	0	0	0	0	0	0	0	0	0	0
B_1808	98.1	100.0	Bacteria	Proteobacteria	Gammaproteobacteria	Xanthomonadales	Xanthomonadales Incertae Sedis	Acidibacter	unknown species	0	0	0	0	0	0	0	4	0	0	0	0	0
B_1811	99.5	100.0	Bacteria	Proteobacteria	Alphaproteobacteria	Rhodobacterales	Rhodobacteraceae	Gemmobacter	Rhodobacter sp.	2	1	2	2	2	3	1	0	0	0	0	0	0
B_1813	100.0	100.0	Bacteria	Planctomycetes	Planctomycetacia	Planctomycetales	Planctomycetaceae	Isosphaera	Isosphaera sp.	0	0	0	0	0	0	0	0	0	0	1	0	3
B_1817	99.1	100.0	Bacteria	Bacteroidetes	Sphingobacteriia	Sphingobacteriales	Chitinophagaceae	Terrimonas	unknown species	0	0	0	0	0	0	0	0	1	0	0	13	0
B_1820	97.3	100.0	Bacteria	Planctomycetes	Planctomycetacia	Planctomycetales	Planctomycetaceae	Gemmata	unknown species	0	5	0	0	1	0	0	0	0	0	0	0	0
B_1822	99.3	100.0	Bacteria	Proteobacteria	Betaproteobacteria	Burkholderiales	Comamonadaceae	Variovorax	unknown species	0	0	2	2	1	0	1	0	0	0	0	0	0
B_1824	96.1	100.0	Bacteria	Planctomycetes	Planctomycetacia	Planctomycetales	Planctomycetaceae	unknown genus	unknown species	0	11	0	0	0	0	0	0	0	0	0	0	0
B_1841	99.0	100.0	Bacteria	Deinococcus-Thermus	Deinococci	Deinococcales	Trueperaceae	Truepera	unknown species	0	0	0	0	2	0	0	2	0	0	0	6	0
B_1865	100.0	100.0	Bacteria	Proteobacteria	Alphaproteobacteria	Rhizobiales	Phyllobacteriaceae	Nitratireductor	Multi-affiliation	1	3	0	0	0	1	0	0	0	0	0	3	0
B_1867	100.0	100.0	Bacteria	Proteobacteria	Betaproteobacteria	Burkholderiales	Comamonadaceae	Comamonas	Comamonas koreensis	0	0	3	3	0	0	0	0	4	0	4	0	0
B_1868	99.5	100.0	Bacteria	Proteobacteria	Alphaproteobacteria	Rhodobacterales	Rhodobacteraceae	Rubellimicrobium	unknown species	0	7	0	0	2	0	0	0	0	0	0	0	0
B_1872	100.0	100.0	Bacteria	Proteobacteria	Betaproteobacteria	Burkholderiales	Alcaligenaceae	Achromobacter	Multi-affiliation	0	0	0	0	0	0	0	3	1	2	0	0	1
B_1876	99.8	100.0	Bacteria	Proteobacteria	Gammaproteobacteria	Pseudomonadales	Pseudomonadaceae	Pseudomonas	Multi-affiliation	1	0	0	0	0	0	2	1	0	0	0	0	2
B_1884	99.3	100.0	Bacteria	Chloroflexi	Caldilineae	Caldilineales	Caldilineaceae	unknown genus	unknown species	0	6	0	0	0	0	0	0	0	0	0	0	0
B_1893	100.0	100.0	Bacteria	Chloroflexi	KD4-96	unknown order	unknown family	unknown genus	unknown species	0	9	0	0	2	0	0	0	0	0	0	0	0
B_1897	92.9	100.0	Bacteria	Planctomycetes	Planctomycetacia	Planctomycetales	Planctomycetaceae	unknown genus	unknown species	0	1	0	0	0	1	0	1	0	0	0	3	0
B_1905	99.0	100.0	Bacteria	Planctomycetes	Planctomycetacia	Planctomycetales	Planctomycetaceae	Gemmata	unknown species	0	5	0	0	0	0	0	0	0	0	0	0	0
B_1913	96.5	100.0	Bacteria	Proteobacteria	Alphaproteobacteria	Rhizobiales	Methylobacteriaceae	Meganema	unknown species	0	0	0	0	0	1	0	0	0	0	0	0	1
B_1914	99.3	100.0	Bacteria	Acidobacteria	Acidobacteria	Subgroup 6	unknown family	unknown genus	unknown species	0	0	0	0	0	0	0	0	3	1	0	6	0
B_1921	98.8	100.0	Bacteria	Proteobacteria	Alphaproteobacteria	Rhizobiales	MNG7	unknown genus	unknown species	0	0	0	0	1	2	0	2	0	0	0	0	0
B_1923	100.0	100.0	Bacteria	Proteobacteria	Alphaproteobacteria	Rhodobacterales	Rhodobacteraceae	Rhodobacter	unknown species	0	5	0	0	0	0	0	0	0	0	0	0	0
B_1926	99.3	100.0	Bacteria	Verrucomicrobia	OPB35 soil group	unknown order	unknown family	unknown genus	unknown species	0	0	0	0	0	0	0	0	2	0	0	0	0
B_1930	99.5	100.0	Bacteria	Proteobacteria	Alphaproteobacteria	Rhizobiales	Phyllobacteriaceae	Mesorhizobium	unknown species	0	0	0	0	0	3	0	0	0	0	0	0	0
B_1931	91.6	100.0	Bacteria	Hydrogenedentes	unknown class	unknown order	unknown family	unknown genus	unknown species	0	0	0	0	0	1	0	0	1	0	0	0	2
B_1942	98.1	100.0	Bacteria	Planctomycetes	Planctomycetacia	Planctomycetales	Planctomycetaceae	Planctomyces	unknown species	0	0	0	0	0	0	2	0	0	0	0	0	1
B_1957	99.1	100.0	Bacteria	Proteobacteria	Betaproteobacteria	Burkholderiales	Comamonadaceae	Comamonas	unknown species	0	0	0	0	0	0	0	0	1	1	0	0	0
B_1962	99.5	100.0	Bacteria	Proteobacteria	Alphaproteobacteria	Rickettsiales	Rickettsiaceae	unknown genus	unknown species	0	0	0	0	0	0	2	0	0	0	0	0	0
B_1966	97.0	100.0	Bacteria	Proteobacteria	Alphaproteobacteria	Rickettsiales	SM2D12	unknown genus	unknown species	0	0	0	0	0	0	0	0	1	0	0	2	0
B_1970	97.2	100.0	Bacteria	Verrucomicrobia	Verrucomicrobiae	Verrucomicrobiales	Verrucomicrobiaceae	Luteolibacter	unknown species	0	0	1	11	1	0	0	0	0	0	0	0	0
B_1982	97.0	100.0	Bacteria	Proteobacteria	Betaproteobacteria	Rhodocyclales	Rhodocyclaceae	Azospira	unknown species	0	11	0	0	0	0	0	0	0	0	0	0	0
B_1992	96.0	100.0	Bacteria	Verrucomicrobia	OPB35 soil group	unknown order	unknown family	unknown genus	unknown species	0	0	0	0	0	0	0	1	0	0	0	0	2
B_1994	100.0	100.0	Bacteria	Bacteroidetes	Flavobacteriia	Flavobacteriales	Flavobacteriaceae	Flavobacterium	unknown species	0	0	0	0	0	0	2	0	0	0	1	1	1
B_1995	99.3	100.0	Bacteria	Proteobacteria	Deltaproteobacteria	Myxococcales	Nannocystaceae	Nannocystis	unknown species	0	0	2	0	1	0	0	0	0	0	0	0	1
B_1998	98.8	100.0	Bacteria	Parcubacteria	unknown class	unknown order	unknown family	unknown genus	unknown species	0	0	0	0	0	0	0	0	0	0	0	1	0
B_2001	99.1	100.0	Bacteria	Bacteroidetes	Sphingobacteriia	Sphingobacteriales	Sphingobacteriaceae	Pedobacter	Multi-affiliation	0	0	0	0	0	0	0	0	0	2	0	3	0
B_2007	97.4	100.0	Bacteria	Bacteroidetes	Flavobacteriia	Flavobacteriales	Flavobacteriaceae	Flavobacterium	unknown species	0	0	0	0	0	0	2	0	0	0	0	0	0
B_2016	100.0	100.0	Bacteria	Proteobacteria	Alphaproteobacteria	Rhizobiales	Xanthobacteraceae	Variibacter	unknown species	0	3	0	0	0	0	0	0	0	0	0	0	0
B_2022	100.0	100.0	Bacteria	Proteobacteria	Betaproteobacteria	Burkholderiales	Oxalobacteraceae	Duganella	Multi-affiliation	0	0	0	0	0	0	0	0	2	0	1	0	0
B_2025	92.7	100.0	Bacteria	Proteobacteria	Betaproteobacteria	Rhodocyclales	Rhodocyclaceae	Azospira	Azospira oryzae	0	0	0	0	0	0	0	0	0	2	1	0	1
B_2034	100.0	100.0	Bacteria	Multi-affiliation	Multi-affiliation	Multi-affiliation	Multi-affiliation	Multi-affiliation	Multi-affiliation	0	0	1	0	0	0	0	0	0	0	0	0	0
B_2035	98.5	100.0	Bacteria	Proteobacteria	Deltaproteobacteria	Bdellovibrionales	Bdellovibrionaceae	Bdellovibrio	unknown species	0	0	0	0	0	0	0	0	1	0	0	0	0
B_2036	91.1	100.0	Bacteria	Chlamydiae	Chlamydiae	Chlamydiales	Parachlamydiaceae	Candidatus Metachlamydia	Chlamydia sp.	0	0	1	0	0	0	0	0	0	3	0	0	0
B_2046	96.8	100.0	Bacteria	Firmicutes	Clostridia	Clostridiales	Lachnospiraceae	Epulopiscium	Multi-affiliation	0	0	0	0	0	4	0	0	1	3	0	0	0
B_2049	99.5	100.0	Bacteria	Proteobacteria	Alphaproteobacteria	Rhizobiales	Methylobacteriaceae	unknown genus	unknown species	0	8	0	0	0	0	0	0	0	0	0	0	0
B_2060	99.3	100.0	Bacteria	Proteobacteria	Betaproteobacteria	Burkholderiales	Comamonadaceae	Multi-affiliation	Multi-affiliation	0	0	0	0	0	0	0	0	0	0	1	0	1
B_2067	98.1	100.0	Bacteria	Bacteroidetes	Flavobacteriia	Flavobacteriales	Flavobacteriaceae	Cloacibacterium	unknown species	0	2	1	0	0	0	1	0	0	0	0	0	0
B_2079	96.0	100.0	Bacteria	Verrucomicrobia	Opitutae	Opitutae vadinHA64	unknown family	unknown genus	unknown species	0	5	0	0	0	0	0	0	0	0	0	0	0
B_2082	100.0	100.0	Bacteria	Proteobacteria	Betaproteobacteria	Burkholderiales	Oxalobacteraceae	Massilia	unknown species	0	0	0	0	0	0	5	0	0	0	0	0	0
B_2107	96.1	100.0	Bacteria	Planctomycetes	Planctomycetacia	Planctomycetales	Planctomycetaceae	Singulisphaera	unknown species	0	3	0	0	0	0	0	0	0	0	0	0	0
B_2111	100.0	100.0	Bacteria	Proteobacteria	Alphaproteobacteria	Rhizobiales	MNG7	unknown genus	unknown species	0	3	0	0	0	0	0	0	1	0	0	0	0
B_2121	91.5	100.0	Bacteria	Bacteroidetes	Sphingobacteriia	Sphingobacteriales	Saprospiraceae	unknown genus	unknown species	0	0	7	0	1	0	0	0	0	0	0	0	0
B_2123	98.8	100.0	Bacteria	Actinobacteria	Acidimicrobiia	Acidimicrobiales	Acidimicrobiaceae	unknown genus	unknown species	0	0	1	0	0	0	0	0	0	0	0	0	1
B_2126	96.3	100.0	Bacteria	Chloroflexi	TK10	unknown order	unknown family	unknown genus	unknown species	0	0	0	0	0	0	0	0	0	0	0	2	0
B_2143	100.0	100.0	Bacteria	Proteobacteria	Alphaproteobacteria	Rhizobiales	Methylobacteriaceae	Methylobacterium	Multi-affiliation	0	0	0	0	0	0	2	1	0	0	0	0	0
B_2145	100.0	100.0	Bacteria	Proteobacteria	Alphaproteobacteria	Caulobacterales	Caulobacteraceae	Caulobacter	Multi-affiliation	0	0	1	0	0	0	0	0	0	0	0	0	0
B_2161	100.0	100.0	Bacteria	Actinobacteria	Actinobacteria	Corynebacteriales	Mycobacteriaceae	Mycobacterium	Mycobacterium sp.	4	0	0	0	0	0	0	3	0	3	0	0	0
B_2164	100.0	100.0	Bacteria	Proteobacteria	Gammaproteobacteria	Pseudomonadales	Moraxellaceae	Acinetobacter	Multi-affiliation	0	0	0	0	0	0	0	0	0	0	0	1	0
B_2165	97.8	100.0	Bacteria	Acidobacteria	Acidobacteria	Subgroup 3	unknown family	Bryobacter	unknown species	0	3	3	0	0	0	0	0	0	0	0	0	0
B_2166	98.8	100.0	Bacteria	Planctomycetes	Planctomycetacia	Planctomycetales	Planctomycetaceae	unknown genus	unknown species	0	4	0	0	0	0	0	0	0	0	0	0	0
B_2168	99.8	100.0	Bacteria	Proteobacteria	Gammaproteobacteria	Xanthomonadales	unknown family	unknown genus	unknown species	1	0	0	0	2	0	0	1	3	0	0	0	0
B_2172	100.0	100.0	Bacteria	Proteobacteria	Betaproteobacteria	Methylophilales	Methylophilaceae	Methylobacillus	Multi-affiliation	0	0	0	0	0	0	3	0	0	0	0	0	0
B_2184	99.3	100.0	Bacteria	Proteobacteria	Gammaproteobacteria	Xanthomonadales	Xanthomonadaceae	Stenotrophomonas	Stenotrophomonas sp.	0	0	0	0	0	0	0	0	0	0	2	0	2
B_2185	100.0	100.0	Bacteria	Proteobacteria	Gammaproteobacteria	Pseudomonadales	Moraxellaceae	Acinetobacter	Multi-affiliation	0	0	0	0	1	0	0	0	1	0	0	0	1
B_2196	97.0	100.0	Bacteria	Proteobacteria	Deltaproteobacteria	Bdellovibrionales	Bdellovibrionaceae	OM27 clade	unknown species	0	0	1	0	0	0	0	1	0	0	0	2	0
B_2208	99.1	100.0	Bacteria	Bacteroidetes	Flavobacteriia	Flavobacteriales	Flavobacteriaceae	Chryseobacterium	unknown species	0	0	0	0	0	0	0	0	4	1	0	0	0
B_2212	99.5	100.0	Bacteria	Proteobacteria	Alphaproteobacteria	Rhizobiales	Phyllobacteriaceae	Aminobacter	unknown species	0	0	0	0	0	2	0	0	0	0	0	0	0
B_2213	99.5	100.0	Bacteria	Proteobacteria	Alphaproteobacteria	Rhodospirillales	Acetobacteraceae	Stella	Stella vacuolata	2	0	0	0	0	0	0	3	0	0	2	0	0
B_2216	99.3	100.0	Bacteria	Proteobacteria	Gammaproteobacteria	Xanthomonadales	Xanthomonadales Incertae Sedis	Acidibacter	unknown species	0	3	0	0	0	1	0	0	0	0	2	0	0
B_2217	98.6	100.0	Bacteria	Proteobacteria	Betaproteobacteria	Burkholderiales	Comamonadaceae	Sphaerotilus	unknown species	0	0	0	0	0	0	0	0	2	3	3	2	2
B_2218	100.0	100.0	Bacteria	Planctomycetes	Phycisphaerae	Phycisphaerales	Phycisphaeraceae	SM1A02	unknown species	0	6	0	0	2	0	0	0	0	0	0	0	0
B_2219	100.0	100.0	Bacteria	Proteobacteria	Alphaproteobacteria	Rhizobiales	Rhizobiaceae	Rhizobium	Multi-affiliation	0	0	1	4	0	0	0	0	0	0	0	0	0
B_2223	99.8	100.0	Bacteria	Proteobacteria	Alphaproteobacteria	Rhizobiales	Xanthobacteraceae	Pseudoxanthobacter	unknown species	0	5	0	0	0	0	0	0	0	0	0	0	1
B_2239	98.6	100.0	Bacteria	Verrucomicrobia	Verrucomicrobiae	Verrucomicrobiales	Verrucomicrobiaceae	Haloferula	Haloferula sargassicola	0	1	3	4	2	0	0	0	0	0	0	0	0
B_2249	97.3	100.0	Bacteria	Proteobacteria	Alphaproteobacteria	DB1-14	unknown family	unknown genus	unknown species	0	0	0	0	3	0	0	0	0	0	0	1	0
B_2252	100.0	100.0	Bacteria	Proteobacteria	Gammaproteobacteria	Pseudomonadales	Pseudomonadaceae	Pseudomonas	Multi-affiliation	0	0	1	3	1	0	0	0	0	0	0	0	0
B_2254	99.8	100.0	Bacteria	Proteobacteria	Betaproteobacteria	Burkholderiales	Comamonadaceae	Multi-affiliation	Multi-affiliation	0	0	5	2	0	0	0	0	0	0	0	0	0
B_2262	97.8	100.0	Bacteria	Proteobacteria	TA18	unknown order	unknown family	unknown genus	unknown species	0	0	0	0	0	0	0	1	0	0	0	0	0
B_2267	99.8	100.0	Bacteria	Proteobacteria	Alphaproteobacteria	Sphingomonadales	Sphingomonadaceae	Sphingobium	Sphingomonas sp.	0	0	0	1	0	0	0	0	0	0	0	0	0
B_2269	98.8	100.0	Bacteria	Actinobacteria	Acidimicrobiia	Acidimicrobiales	unknown family	unknown genus	unknown species	0	0	0	0	1	0	0	1	0	2	0	0	0
B_2276	99.8	100.0	Bacteria	Planctomycetes	Planctomycetacia	Planctomycetales	Planctomycetaceae	Pir4 lineage	unknown species	0	1	0	0	0	0	0	0	0	0	0	0	3
B_2289	97.4	98.8	Bacteria	Tenericutes	Mollicutes	Mycoplasmatales	Mycoplasmataceae	unknown genus	Biomphalaria glabrata	0	0	0	0	0	3	0	0	0	0	0	0	0
B_2292	100.0	100.0	Bacteria	Actinobacteria	Actinobacteria	PeM15	unknown family	unknown genus	unknown species	0	8	0	1	0	0	0	0	0	0	0	0	0
B_2297	99.5	100.0	Bacteria	Bacteroidetes	Flavobacteriia	Flavobacteriales	Flavobacteriaceae	Flavobacterium	unknown species	0	0	0	0	0	0	0	0	0	0	0	0	3
B_2298	100.0	100.0	Bacteria	Proteobacteria	Alphaproteobacteria	Sphingomonadales	Sphingomonadaceae	Sphingobium	Multi-affiliation	0	0	0	0	0	0	1	0	0	0	2	0	0
B_2299	98.3	100.0	Bacteria	Proteobacteria	Alphaproteobacteria	Sphingomonadales	Multi-affiliation	Multi-affiliation	Multi-affiliation	0	4	0	0	0	0	0	1	0	0	0	0	0
B_2314	99.5	100.0	Bacteria	Proteobacteria	Alphaproteobacteria	Rhizobiales	Hyphomicrobiaceae	Hyphomicrobium	unknown species	0	0	4	2	2	0	0	0	0	0	0	0	0
B_2319	98.1	100.0	Bacteria	Proteobacteria	Betaproteobacteria	Burkholderiales	Comamonadaceae	Multi-affiliation	Multi-affiliation	0	0	0	0	0	0	0	0	0	1	3	0	0
B_2325	100.0	100.0	Bacteria	Proteobacteria	Betaproteobacteria	Burkholderiales	Oxalobacteraceae	Massilia	Multi-affiliation	0	0	1	0	1	0	0	0	0	0	0	0	0
B_2337	97.6	100.0	Bacteria	Planctomycetes	Planctomycetacia	Planctomycetales	Planctomycetaceae	Gemmata	unknown species	0	7	0	0	0	0	0	0	0	0	0	0	0
B_2351	95.9	100.0	Bacteria	Planctomycetes	Planctomycetacia	Planctomycetales	Planctomycetaceae	unknown genus	unknown species	0	3	0	0	0	0	0	0	0	0	0	0	0
B_2373	99.5	100.0	Bacteria	Bacteroidetes	Flavobacteriia	Flavobacteriales	Flavobacteriaceae	Flavobacterium	Flavobacterium sp.	0	0	4	0	0	0	0	0	0	0	0	1	0
B_2383	100.0	100.0	Bacteria	Proteobacteria	Alphaproteobacteria	Caulobacterales	Caulobacteraceae	Multi-affiliation	Multi-affiliation	0	0	1	1	0	0	0	0	0	0	0	0	0
B_2384	95.3	100.0	Bacteria	Proteobacteria	TA18	unknown order	unknown family	unknown genus	unknown species	0	0	0	0	0	0	0	0	0	0	0	1	1
B_2387	100.0	100.0	Bacteria	Planctomycetes	Planctomycetacia	Planctomycetales	Planctomycetaceae	Planctomyces	unknown species	0	7	0	0	0	0	0	0	0	0	0	0	0
B_2391	93.9	100.0	Bacteria	Proteobacteria	Gammaproteobacteria	NKB5	unknown family	unknown genus	unknown species	0	1	0	0	1	0	0	0	0	0	0	0	0
B_2414	98.5	100.0	Bacteria	Proteobacteria	Alphaproteobacteria	Rhodobacterales	Rhodobacteraceae	Rubellimicrobium	unknown species	0	0	2	0	1	0	0	0	0	0	0	0	0
B_2421	99.8	100.0	Bacteria	Verrucomicrobia	Opitutae	Opitutales	Opitutaceae	Opitutus	bacterium RS5A	0	0	0	3	0	0	0	0	0	0	0	0	0
B_2427	97.4	100.0	Bacteria	Proteobacteria	Betaproteobacteria	Burkholderiales	Comamonadaceae	Paucibacter	Pelomonas sp.	0	0	1	3	2	0	1	0	0	0	2	0	0
B_2431	100.0	100.0	Bacteria	Bacteroidetes	Flavobacteriia	Flavobacteriales	Flavobacteriaceae	Flavobacterium	unknown species	0	1	0	0	0	0	0	0	1	0	0	0	0
B_2432	97.0	100.0	Bacteria	Proteobacteria	Deltaproteobacteria	Bdellovibrionales	Bacteriovoracaceae	Peredibacter	unknown species	0	1	0	0	1	0	0	0	0	0	0	0	0
B_2434	91.1	100.0	Bacteria	Tenericutes	Mollicutes	Mycoplasmatales	Mycoplasmataceae	Mycoplasma	unknown species	0	0	0	0	0	0	4	0	0	0	0	0	0
B_2449	96.3	100.0	Bacteria	Chloroflexi	Caldilineae	Caldilineales	Caldilineaceae	unknown genus	unknown species	0	1	0	0	0	0	0	0	0	0	0	0	0
B_2451	100.0	100.0	Bacteria	Bacteroidetes	Flavobacteriia	Flavobacteriales	Flavobacteriaceae	Flavobacterium	Multi-affiliation	0	7	0	0	0	0	0	0	0	0	0	0	0
B_2452	99.8	100.0	Bacteria	Planctomycetes	Planctomycetacia	Planctomycetales	Planctomycetaceae	Schlesneria	unknown species	0	5	0	0	0	0	0	0	0	0	0	0	0
B_2456	98.8	100.0	Bacteria	Proteobacteria	TA18	unknown order	unknown family	unknown genus	unknown species	0	0	0	0	5	0	0	0	0	0	0	0	0
B_2468	100.0	100.0	Bacteria	Bacteroidetes	Sphingobacteriia	Sphingobacteriales	Chitinophagaceae	Sediminibacterium	unknown species	0	2	0	0	0	0	2	1	0	0	0	0	0
B_2475	99.5	100.0	Bacteria	Proteobacteria	Gammaproteobacteria	Pseudomonadales	Pseudomonadaceae	Pseudomonas	Multi-affiliation	0	0	0	0	0	0	0	0	0	0	2	0	1
B_2477	100.0	100.0	Bacteria	Proteobacteria	Betaproteobacteria	Methylophilales	Methylophilaceae	Methylotenera	Multi-affiliation	0	0	0	0	0	0	0	0	0	0	3	0	0
B_2491	99.8	100.0	Bacteria	Actinobacteria	Actinobacteria	Micrococcales	Microbacteriaceae	Microbacterium	Multi-affiliation	0	0	0	0	0	0	0	3	0	0	0	0	0
B_2500	99.1	100.0	Bacteria	Proteobacteria	Gammaproteobacteria	Pseudomonadales	Pseudomonadaceae	Pseudomonas	Multi-affiliation	0	0	0	1	2	0	0	0	0	0	0	0	0
B_2504	98.8	100.0	Bacteria	Planctomycetes	OM190	unknown order	unknown family	unknown genus	unknown species	0	0	1	0	2	0	0	0	0	0	0	0	0
B_2511	98.0	100.0	Bacteria	Armatimonadetes	unknown class	unknown order	unknown family	unknown genus	unknown species	0	1	0	0	0	0	0	0	0	0	0	0	0
B_2525	100.0	100.0	Bacteria	Proteobacteria	Alphaproteobacteria	Rhizobiales	Rhizobiaceae	Rhizobium	Multi-affiliation	0	2	0	0	1	0	3	0	0	7	0	0	5
B_2532	100.0	100.0	Bacteria	Multi-affiliation	Multi-affiliation	Multi-affiliation	Multi-affiliation	Multi-affiliation	Multi-affiliation	0	0	0	0	0	0	0	0	2	0	0	0	0
B_2542	99.8	100.0	Bacteria	Planctomycetes	Planctomycetacia	Planctomycetales	Planctomycetaceae	Planctomyces	unknown species	0	0	0	0	0	2	0	0	0	0	0	0	3
B_2547	98.5	100.0	Bacteria	Proteobacteria	Alphaproteobacteria	Rickettsiales	SM2D12	unknown genus	unknown species	0	0	2	0	2	0	2	0	0	0	0	1	0
B_2550	100.0	100.0	Bacteria	Proteobacteria	Gammaproteobacteria	Enterobacteriales	Enterobacteriaceae	Pantoea	Multi-affiliation	0	0	0	0	0	0	5	0	1	0	0	0	0
B_2566	99.8	100.0	Bacteria	Proteobacteria	Gammaproteobacteria	Enterobacteriales	Enterobacteriaceae	Multi-affiliation	Multi-affiliation	0	0	1	1	3	0	0	0	0	0	0	0	0
B_2570	98.8	100.0	Bacteria	Proteobacteria	Betaproteobacteria	Nitrosomonadales	Nitrosomonadaceae	unknown genus	unknown species	0	0	0	0	0	0	1	0	3	0	0	0	0
B_2582	96.2	100.0	Bacteria	Bacteroidetes	Sphingobacteriia	Sphingobacteriales	Sphingobacteriaceae	Sphingobacterium	Sphingobacterium sp.	0	0	0	0	0	0	1	0	0	0	0	0	0
B_2590	99.3	100.0	Bacteria	Bacteroidetes	Flavobacteriia	Flavobacteriales	Flavobacteriaceae	Flavobacterium	unknown species	0	0	0	0	0	0	0	0	0	0	0	0	2
B_2609	99.3	100.0	Bacteria	Planctomycetes	Planctomycetacia	Planctomycetales	Planctomycetaceae	Blastopirellula	unknown species	1	0	0	0	0	1	0	0	0	0	0	0	3
B_2613	99.8	100.0	Bacteria	Actinobacteria	Acidimicrobiia	Acidimicrobiales	unknown family	unknown genus	unknown species	0	0	0	0	0	0	0	0	0	1	1	0	0
B_2615	98.3	100.0	Bacteria	Planctomycetes	Planctomycetacia	Planctomycetales	Planctomycetaceae	Isosphaera	unknown species	0	1	0	0	0	0	0	0	0	0	0	0	0
B_2620	99.8	100.0	Bacteria	Proteobacteria	Deltaproteobacteria	Oligoflexales	unknown family	unknown genus	unknown species	0	0	0	0	0	1	0	0	0	1	1	0	0
B_2632	99.5	100.0	Bacteria	Proteobacteria	Alphaproteobacteria	Rhodobacterales	Rhodobacteraceae	Falsirhodobacter	Multi-affiliation	0	0	0	0	0	0	1	0	4	0	0	0	0
B_2640	99.8	100.0	Bacteria	Proteobacteria	Betaproteobacteria	Burkholderiales	Comamonadaceae	Comamonas	unknown species	0	5	0	1	0	0	0	0	0	0	0	0	0
B_2641	97.8	99.8	Bacteria	Acidobacteria	Acidobacteria	Subgroup 4	unknown family	Blastocatella	unknown species	0	0	1	2	3	0	0	0	0	0	0	0	0
B_2643	100.0	100.0	Bacteria	Actinobacteria	Actinobacteria	Frankiales	Cryptosporangiaceae	Fodinicola	unknown species	0	2	0	0	0	0	0	0	0	0	0	0	0
B_2644	95.9	100.0	Bacteria	Planctomycetes	Planctomycetacia	Planctomycetales	Planctomycetaceae	unknown genus	unknown species	0	1	0	0	0	0	0	0	0	0	0	0	0
B_2657	100.0	100.0	Bacteria	Proteobacteria	Gammaproteobacteria	Enterobacteriales	Enterobacteriaceae	Raoultella	Kluyvera cryocrescens	0	0	4	3	2	0	0	0	0	0	0	0	0
B_2659	99.8	100.0	Bacteria	Acidobacteria	Acidobacteria	Subgroup 3	unknown family	Bryobacter	unknown species	0	0	0	0	1	0	0	0	0	0	0	2	0
B_2662	98.8	100.0	Bacteria	Proteobacteria	Gammaproteobacteria	Aeromonadales	Aeromonadaceae	Aeromonas	Multi-affiliation	0	0	0	0	0	0	0	0	0	0	3	0	0
B_2665	91.6	100.0	Bacteria	Proteobacteria	Alphaproteobacteria	Rhodospirillales	Rhodospirillaceae	Thalassospira	unknown species	0	0	0	0	0	0	0	0	0	2	0	1	0
B_2689	99.8	100.0	Bacteria	Actinobacteria	Acidimicrobiia	Acidimicrobiales	unknown family	unknown genus	unknown species	0	3	0	0	0	0	0	0	0	0	0	0	0
B_2694	100.0	100.0	Bacteria	Planctomycetes	Planctomycetacia	Planctomycetales	Planctomycetaceae	Pirellula	unknown species	0	0	2	2	3	0	0	0	0	0	0	0	0
B_2697	100.0	100.0	Bacteria	Proteobacteria	Betaproteobacteria	Burkholderiales	Burkholderiaceae	Lautropia	unknown species	0	0	0	0	0	0	0	0	0	0	0	0	3
B_2702	99.5	100.0	Bacteria	Bacteroidetes	Cytophagia	Cytophagales	Cytophagaceae	unknown genus	Multi-affiliation	0	0	0	0	0	0	3	0	0	1	0	0	0
B_2704	99.5	100.0	Bacteria	Bacteroidetes	Flavobacteriia	Flavobacteriales	Cryomorphaceae	Crocinitomix	unknown species	0	0	0	0	0	0	0	1	0	0	0	0	0
B_2706	94.8	100.0	Bacteria	Planctomycetes	Phycisphaerae	Phycisphaerales	Phycisphaeraceae	SM1A02	unknown species	0	0	0	0	0	0	0	0	0	0	0	0	4
B_2709	97.9	100.0	Bacteria	Verrucomicrobia	OPB35 soil group	unknown order	unknown family	unknown genus	unknown species	0	0	0	0	0	0	0	0	0	0	0	0	1
B_2730	99.3	100.0	Bacteria	Bacteroidetes	Cytophagia	Cytophagales	Cytophagaceae	unknown genus	unknown species	0	0	0	0	0	0	0	0	0	1	0	0	0
B_2754	100.0	100.0	Bacteria	Bacteroidetes	Flavobacteriia	Flavobacteriales	Flavobacteriaceae	Flavobacterium	Flavobacterium psychrolimnae	0	0	0	0	0	0	0	0	0	0	0	3	0
B_2756	99.3	100.0	Bacteria	Bacteroidetes	Flavobacteriia	Flavobacteriales	Flavobacteriaceae	Flavobacterium	Multi-affiliation	0	0	0	0	0	0	1	0	0	0	1	2	0
B_2780	99.8	100.0	Bacteria	Planctomycetes	Planctomycetacia	Planctomycetales	Planctomycetaceae	Gemmata	unknown species	0	0	0	0	0	0	0	0	1	0	0	0	0
B_2781	99.1	100.0	Bacteria	Planctomycetes	Planctomycetacia	Planctomycetales	Planctomycetaceae	Pir4 lineage	unknown species	0	0	0	0	0	1	0	0	0	0	0	0	2
B_2789	99.5	100.0	Bacteria	Bacteroidetes	Flavobacteriia	Flavobacteriales	Flavobacteriaceae	Chryseobacterium	unknown species	0	0	0	0	0	0	0	2	1	0	0	0	0
B_2795	99.5	100.0	Bacteria	Proteobacteria	Gammaproteobacteria	Pseudomonadales	Moraxellaceae	Perlucidibaca	unknown species	0	0	0	0	0	0	1	0	1	0	0	0	0
B_2817	97.9	99.5	Bacteria	Bacteroidetes	Flavobacteriia	Flavobacteriales	Flavobacteriaceae	Cloacibacterium	Multi-affiliation	0	1	0	0	1	0	0	0	0	0	0	0	0
B_2824	100.0	100.0	Bacteria	Proteobacteria	Betaproteobacteria	Rhodocyclales	Rhodocyclaceae	Zoogloea	Multi-affiliation	0	0	0	0	0	0	0	5	0	0	0	0	1
B_2825	100.0	100.0	Bacteria	Proteobacteria	Alphaproteobacteria	Rhizobiales	Hyphomicrobiaceae	Pedomicrobium	unknown species	0	0	0	0	1	1	0	0	0	0	2	0	1
B_2826	100.0	100.0	Bacteria	Proteobacteria	Alphaproteobacteria	Rhizobiales	Methylocystaceae	Pleomorphomonas	unknown species	0	5	0	0	0	0	0	0	0	0	0	0	0
B_2829	100.0	100.0	Bacteria	Bacteroidetes	Sphingobacteriia	Sphingobacteriales	Chitinophagaceae	Flavihumibacter	unknown species	0	3	0	0	0	0	0	0	0	0	0	0	0
B_2831	98.4	100.0	Bacteria	Planctomycetes	Planctomycetacia	Planctomycetales	Planctomycetaceae	Planctomyces	unknown species	1	2	0	0	0	0	0	0	0	0	0	0	0
B_2836	99.3	100.0	Bacteria	Proteobacteria	Alphaproteobacteria	Rhodospirillales	Rhodospirillaceae	unknown genus	unknown species	0	0	2	1	0	0	0	0	0	0	0	0	1
B_2842	100.0	100.0	Bacteria	Proteobacteria	Betaproteobacteria	Burkholderiales	Comamonadaceae	Comamonas	Multi-affiliation	0	0	0	0	0	0	0	0	5	0	1	0	0
B_2849	100.0	100.0	Bacteria	Proteobacteria	Alphaproteobacteria	Sphingomonadales	Sphingomonadaceae	Sphingopyxis	Multi-affiliation	1	0	0	0	0	1	0	0	0	0	0	0	0
B_2861	98.5	100.0	Bacteria	Acidobacteria	Acidobacteria	Subgroup 3	unknown family	Bryobacter	unknown species	0	0	2	1	1	0	0	0	0	0	0	0	0
B_2876	99.1	100.0	Bacteria	Proteobacteria	Gammaproteobacteria	Multi-affiliation	Multi-affiliation	Multi-affiliation	Multi-affiliation	0	0	0	0	0	0	0	0	0	0	5	2	0
B_2884	98.8	100.0	Bacteria	Proteobacteria	Alphaproteobacteria	Sphingomonadales	Multi-affiliation	Multi-affiliation	Multi-affiliation	0	1	2	0	4	0	0	0	0	0	0	0	0
B_2885	99.3	100.0	Bacteria	Proteobacteria	Alphaproteobacteria	Rhizobiales	Aurantimonadaceae	Martelella	unknown species	0	0	0	0	0	0	0	3	1	1	5	0	0
B_2891	99.1	100.0	Bacteria	Bacteroidetes	Sphingobacteriia	Sphingobacteriales	Saprospiraceae	unknown genus	unknown species	0	0	1	0	0	0	0	0	0	0	0	0	0
B_2893	96.5	100.0	Bacteria	Planctomycetes	Planctomycetacia	Planctomycetales	Planctomycetaceae	Pirellula	unknown species	0	1	0	0	2	0	0	0	0	0	0	0	0
B_2895	91.7	100.0	Bacteria	Verrucomicrobia	Verrucomicrobiae	Verrucomicrobiales	Verrucomicrobiaceae	unknown genus	unknown species	0	1	1	0	1	0	0	0	2	0	0	0	0
B_2902	100.0	100.0	Bacteria	Proteobacteria	Alphaproteobacteria	Caulobacterales	Hyphomonadaceae	Hyphomonas	Multi-affiliation	0	0	0	0	0	0	0	0	0	0	1	0	0
B_2903	92.0	100.0	Bacteria	Proteobacteria	Alphaproteobacteria	Rhodospirillales	Rhodospirillaceae	unknown genus	unknown species	0	0	0	0	0	0	0	6	1	0	0	0	0
B_2904	94.5	99.5	Bacteria	Proteobacteria	Alphaproteobacteria	Rickettsiales	mitochondria	unknown genus	Multi-affiliation	1	0	0	0	0	0	3	0	0	0	0	0	0
B_2914	94.8	100.0	Bacteria	Proteobacteria	Alphaproteobacteria	Rickettsiales	SM2D12	unknown genus	unknown species	0	0	2	0	0	0	0	0	0	0	0	0	0
B_2921	99.3	100.0	Bacteria	Proteobacteria	Betaproteobacteria	Burkholderiales	Comamonadaceae	Delftia	Multi-affiliation	0	0	0	5	0	0	0	0	0	0	0	0	0
B_2925	95.7	100.0	Bacteria	Planctomycetes	Planctomycetacia	Planctomycetales	Planctomycetaceae	unknown genus	unknown species	1	0	0	0	0	1	0	0	0	0	0	0	0
B_2929	98.8	100.0	Bacteria	Verrucomicrobia	Opitutae	Opitutales	Opitutaceae	Opitutus	unknown species	0	0	0	0	0	0	0	0	0	0	1	0	0
B_2932	98.6	100.0	Bacteria	Proteobacteria	Gammaproteobacteria	Enterobacteriales	Enterobacteriaceae	Multi-affiliation	Multi-affiliation	1	0	0	0	0	0	0	0	0	0	1	2	0
B_2937	100.0	100.0	Bacteria	Proteobacteria	Alphaproteobacteria	Sphingomonadales	M05-Pitesti	unknown genus	unknown species	0	0	0	0	0	0	0	0	1	0	0	2	0
B_2950	98.5	100.0	Bacteria	Proteobacteria	Alphaproteobacteria	Caulobacterales	Caulobacteraceae	unknown genus	unknown species	0	0	0	0	0	0	3	0	0	0	0	0	0
B_2954	97.4	100.0	Bacteria	Bacteroidetes	Flavobacteriia	Flavobacteriales	Flavobacteriaceae	Flavobacterium	Multi-affiliation	0	0	0	0	0	0	0	0	0	0	2	0	0
B_2957	100.0	100.0	Bacteria	Proteobacteria	Betaproteobacteria	Burkholderiales	Oxalobacteraceae	Massilia	Duganella sp.	0	0	0	0	0	0	0	0	0	5	0	0	0
B_2959	100.0	100.0	Bacteria	Proteobacteria	Alphaproteobacteria	Rhizobiales	Multi-affiliation	Multi-affiliation	Multi-affiliation	1	1	0	1	0	1	0	0	0	0	0	1	0
B_2961	99.5	100.0	Bacteria	Proteobacteria	Alphaproteobacteria	Rhizobiales	Methylobacteriaceae	unknown genus	unknown species	0	4	0	0	1	0	0	0	0	0	0	0	0
B_2967	99.8	100.0	Bacteria	Actinobacteria	Acidimicrobiia	Acidimicrobiales	Acidimicrobiaceae	unknown genus	unknown species	0	0	0	0	0	0	0	0	0	0	0	4	0
B_2971	94.6	100.0	Bacteria	Planctomycetes	OM190	unknown order	unknown family	unknown genus	unknown species	0	2	0	0	0	0	0	0	0	0	0	0	0
B_2993	100.0	100.0	Bacteria	Proteobacteria	Betaproteobacteria	Burkholderiales	Comamonadaceae	Pseudorhodoferax	unknown species	0	0	1	0	0	0	0	0	3	0	1	0	0
B_2999	100.0	100.0	Bacteria	Planctomycetes	Planctomycetacia	Planctomycetales	Planctomycetaceae	Pirellula	unknown species	0	0	0	0	0	0	0	0	0	0	0	0	2
B_3002	100.0	100.0	Bacteria	Proteobacteria	Alphaproteobacteria	Rhizobiales	Rhizobiaceae	Rhizobium	Multi-affiliation	0	0	0	2	2	0	0	0	0	0	0	0	0
B_3006	97.9	100.0	Bacteria	Bacteroidetes	Sphingobacteriia	Sphingobacteriales	Chitinophagaceae	Ferruginibacter	unknown species	0	0	2	0	0	0	1	0	0	0	0	0	0
B_3012	98.1	100.0	Bacteria	Proteobacteria	Betaproteobacteria	Burkholderiales	Comamonadaceae	unknown genus	unknown species	1	0	0	0	0	0	0	0	0	0	0	0	0
B_3022	99.8	100.0	Bacteria	Bacteroidetes	Flavobacteriia	Flavobacteriales	Flavobacteriaceae	Flavobacterium	Flavobacterium sp.	0	0	0	0	0	0	1	0	0	0	2	0	0
B_3026	84.6	100.0	Bacteria	Chlamydiae	Chlamydiae	Chlamydiales	Simkaniaceae	Candidatus Fritschea	unknown species	1	0	0	0	0	0	0	0	0	0	0	0	0
B_3036	94.2	100.0	Bacteria	Planctomycetes	Planctomycetacia	Planctomycetales	Planctomycetaceae	unknown genus	unknown species	0	1	0	0	0	0	0	0	0	0	0	0	0
B_3053	98.1	100.0	Bacteria	Proteobacteria	Betaproteobacteria	Nitrosomonadales	Nitrosomonadaceae	Nitrosomonas	Nitrosomonas sp.	0	0	0	0	0	0	0	0	2	0	0	1	0
B_3058	99.3	100.0	Bacteria	Bacteroidetes	Flavobacteriia	Flavobacteriales	Flavobacteriaceae	Flavobacterium	Multi-affiliation	0	3	1	0	1	0	0	0	0	0	0	0	0
B_3067	99.8	100.0	Bacteria	Verrucomicrobia	OPB35 soil group	unknown order	unknown family	unknown genus	unknown species	0	0	0	0	0	0	0	0	1	0	0	0	1
B_3073	88.9	100.0	Bacteria	Bacteroidetes	Sphingobacteriia	Sphingobacteriales	Saprospiraceae	unknown genus	Haliscomenobacter sp.	0	0	0	0	0	0	0	0	0	1	0	2	0
B_3087	97.4	99.5	Bacteria	Bacteroidetes	Sphingobacteriia	Sphingobacteriales	Chitinophagaceae	Niabella	unknown species	0	2	1	0	2	0	0	0	0	0	0	0	0
B_3089	99.3	100.0	Bacteria	Proteobacteria	Betaproteobacteria	Burkholderiales	Comamonadaceae	Comamonas	Multi-affiliation	0	0	0	0	0	0	0	0	0	1	1	0	0
B_3107	97.8	100.0	Bacteria	Saccharibacteria	unknown class	unknown order	unknown family	unknown genus	unknown species	0	7	0	0	0	0	0	0	0	0	0	0	0
B_3114	94.4	100.0	Bacteria	Planctomycetes	Planctomycetacia	Planctomycetales	Planctomycetaceae	unknown genus	unknown species	0	2	0	0	0	0	0	0	1	0	0	0	0
B_3144	100.0	100.0	Bacteria	Proteobacteria	Alphaproteobacteria	Sphingomonadales	Sphingomonadaceae	Novosphingobium	unknown species	0	6	0	0	0	0	0	0	0	2	0	0	0
B_3156	100.0	100.0	Bacteria	Proteobacteria	Alphaproteobacteria	Rhodobacterales	Rhodobacteraceae	Rhodobacter	unknown species	0	1	4	0	0	0	0	0	0	0	0	1	0
B_3163	99.5	100.0	Bacteria	Acidobacteria	Acidobacteria	Subgroup 6	unknown family	unknown genus	unknown species	0	0	0	0	0	0	0	0	0	0	0	4	0
B_3192	95.3	100.0	Bacteria	Proteobacteria	Alphaproteobacteria	Rhizobiales	MNG7	unknown genus	unknown species	0	0	3	1	0	1	0	0	0	0	0	0	0
B_3194	91.9	100.0	Bacteria	Proteobacteria	Betaproteobacteria	Rhodocyclales	Rhodocyclaceae	Azospira	Azospira oryzae	0	0	0	0	0	0	0	0	0	1	1	0	0
B_3199	98.8	100.0	Bacteria	Proteobacteria	Betaproteobacteria	Burkholderiales	Comamonadaceae	unknown genus	unknown species	0	0	1	1	1	0	0	0	0	0	0	0	0
B_3202	98.8	100.0	Bacteria	Proteobacteria	Deltaproteobacteria	Desulfuromonadales	GR-WP33-58	unknown genus	unknown species	0	0	0	2	0	0	0	0	0	0	0	0	0
B_3233	98.8	100.0	Bacteria	Proteobacteria	Betaproteobacteria	Burkholderiales	Comamonadaceae	Comamonas	Multi-affiliation	0	0	0	0	0	0	0	1	0	0	0	0	0
B_3237	95.3	99.5	Bacteria	Tenericutes	Mollicutes	Mycoplasmatales	Mycoplasmataceae	unknown genus	unknown species	1	0	0	0	0	1	0	0	2	0	5	0	0
B_3243	97.5	100.0	Bacteria	Proteobacteria	Alphaproteobacteria	DB1-14	unknown family	unknown genus	unknown species	0	0	0	0	0	0	0	0	0	0	0	0	1
B_3251	97.8	100.0	Bacteria	Planctomycetes	Planctomycetacia	Planctomycetales	Planctomycetaceae	unknown genus	unknown species	0	3	0	0	0	0	0	0	0	0	0	0	0
B_3265	98.8	100.0	Bacteria	Proteobacteria	Alphaproteobacteria	Rhodobacterales	Rhodobacteraceae	unknown genus	unknown species	0	0	0	0	0	0	0	2	0	0	0	1	0
B_3282	96.8	100.0	Bacteria	Saccharibacteria	unknown class	unknown order	unknown family	unknown genus	unknown species	0	2	0	0	0	1	0	0	0	0	0	0	0
B_3290	93.0	100.0	Bacteria	Chlamydiae	Chlamydiae	Chlamydiales	Parachlamydiaceae	Candidatus Metachlamydia	Candidatus Metachlamydia lacustris	0	4	0	0	0	0	0	0	0	0	0	0	0
B_3299	100.0	99.5	Bacteria	Proteobacteria	Alphaproteobacteria	Caulobacterales	Caulobacteraceae	Phenylobacterium	Multi-affiliation	0	2	0	1	0	0	0	0	1	0	0	0	0
B_3302	98.3	100.0	Bacteria	Actinobacteria	Acidimicrobiia	Acidimicrobiales	unknown family	unknown genus	unknown species	0	0	0	0	0	0	0	0	0	0	0	3	0
B_3312	100.0	100.0	Bacteria	Proteobacteria	Alphaproteobacteria	Rhodospirillales	Rhodospirillales Incertae Sedis	Reyranella	unknown species	0	1	0	0	0	0	0	0	0	0	0	0	0
B_3317	94.8	100.0	Bacteria	Planctomycetes	Planctomycetacia	Planctomycetales	Planctomycetaceae	Zavarzinella	Zavarzinella formosa	0	2	0	0	0	0	0	0	0	0	0	0	0
B_3319	94.0	100.0	Bacteria	Planctomycetes	Planctomycetacia	Planctomycetales	Planctomycetaceae	Pir4 lineage	unknown species	0	0	0	0	0	2	0	0	0	0	0	0	0
B_3339	98.6	99.5	Bacteria	Bacteroidetes	Flavobacteriia	Flavobacteriales	Flavobacteriaceae	Cloacibacterium	Multi-affiliation	0	0	0	0	1	0	0	0	0	1	0	0	2
B_3346	100.0	100.0	Bacteria	Actinobacteria	Actinobacteria	Corynebacteriales	Nocardiaceae	Rhodococcus	Multi-affiliation	0	0	0	0	0	0	0	0	0	0	1	0	0
B_3348	96.9	99.3	Bacteria	Bacteroidetes	Sphingobacteriia	Sphingobacteriales	Chitinophagaceae	Niabella	unknown species	0	1	0	0	0	0	0	0	0	0	0	0	0
B_3352	95.8	99.5	Bacteria	Tenericutes	Mollicutes	Mycoplasmatales	Mycoplasmataceae	unknown genus	unknown species	1	0	0	0	0	1	1	0	5	2	1	0	0
B_3359	99.3	100.0	Bacteria	Acidobacteria	Acidobacteria	Subgroup 17	unknown family	unknown genus	unknown species	0	0	0	0	2	0	0	0	0	0	0	0	0
B_3365	94.9	100.0	Bacteria	Tenericutes	Mollicutes	Mycoplasmatales	Mycoplasmataceae	unknown genus	unknown species	2	0	0	0	0	2	0	0	2	0	0	0	0
B_3368	99.1	100.0	Bacteria	Proteobacteria	Gammaproteobacteria	Pseudomonadales	Pseudomonadaceae	Pseudomonas	Multi-affiliation	0	0	0	0	1	0	0	0	0	0	0	0	0
B_3383	100.0	100.0	Bacteria	Proteobacteria	Gammaproteobacteria	Xanthomonadales	Xanthomonadaceae	Stenotrophomonas	Stenotrophomonas sp.	0	0	0	0	0	0	1	0	0	0	0	0	3
B_3414	100.0	100.0	Bacteria	Proteobacteria	Gammaproteobacteria	Enterobacteriales	Enterobacteriaceae	Erwinia	Multi-affiliation	0	0	0	0	0	0	0	4	0	0	0	0	0
B_3429	98.8	100.0	Bacteria	Planctomycetes	Planctomycetacia	Planctomycetales	Planctomycetaceae	Pirellula	unknown species	0	0	0	0	0	0	1	0	0	3	0	0	0
B_3450	98.8	100.0	Bacteria	Proteobacteria	Alphaproteobacteria	Rhizobiales	JG35-K1-AG5	unknown genus	unknown species	0	0	0	0	0	0	0	0	4	1	1	0	0
B_3471	98.6	100.0	Bacteria	Proteobacteria	Gammaproteobacteria	Xanthomonadales	unknown family	unknown genus	unknown species	0	4	0	0	0	0	0	0	1	0	0	0	0
B_3474	100.0	100.0	Bacteria	Proteobacteria	Alphaproteobacteria	Rhizobiales	Phyllobacteriaceae	Mesorhizobium	unknown species	0	0	0	0	0	0	1	0	0	0	4	0	0
B_3489	99.8	100.0	Bacteria	Proteobacteria	Betaproteobacteria	Burkholderiales	Comamonadaceae	Multi-affiliation	Multi-affiliation	0	0	0	3	0	0	0	0	0	0	0	0	0
B_3490	100.0	100.0	Bacteria	Proteobacteria	Betaproteobacteria	Rhodocyclales	Rhodocyclaceae	Zoogloea	unknown species	0	3	1	0	0	0	0	0	0	0	0	0	0
B_3503	100.0	100.0	Bacteria	Proteobacteria	Gammaproteobacteria	Pseudomonadales	Moraxellaceae	Acinetobacter	Multi-affiliation	0	0	0	1	2	0	0	0	0	0	0	0	0
B_3525	97.8	100.0	Bacteria	Proteobacteria	Alphaproteobacteria	Caulobacterales	Hyphomonadaceae	Woodsholea	unknown species	0	0	0	0	0	0	0	0	0	1	0	4	0
B_3531	99.1	100.0	Bacteria	Proteobacteria	Gammaproteobacteria	Chromatiales	Chromatiaceae	Rheinheimera	unknown species	0	0	0	0	0	0	0	0	0	0	0	4	0
B_3536	97.3	100.0	Bacteria	Proteobacteria	Alphaproteobacteria	Rhizobiales	Bradyrhizobiaceae	Bosea	Multi-affiliation	0	0	0	4	0	0	0	0	0	0	0	0	0
B_3538	100.0	100.0	Bacteria	Proteobacteria	Alphaproteobacteria	Rhizobiales	Hyphomicrobiaceae	Pedomicrobium	unknown species	0	0	0	0	0	1	3	0	0	1	0	0	1
B_3540	95.3	100.0	Bacteria	Actinobacteria	Acidimicrobiia	Acidimicrobiales	Multi-affiliation	Multi-affiliation	Multi-affiliation	0	0	2	0	1	0	0	0	0	0	0	0	0
B_3553	96.0	100.0	Bacteria	Proteobacteria	Alphaproteobacteria	Rhizobiales	Multi-affiliation	Multi-affiliation	Multi-affiliation	0	2	2	5	0	0	0	0	0	0	0	0	0
B_3569	99.0	100.0	Bacteria	Acidobacteria	Acidobacteria	Subgroup 4	unknown family	Blastocatella	unknown species	0	0	0	0	0	0	0	0	0	0	1	1	0
B_3574	99.5	100.0	Bacteria	Proteobacteria	Alphaproteobacteria	Rhodospirillales	Rhodospirillales Incertae Sedis	Candidatus Alysiosphaera	unknown species	0	1	0	0	0	0	0	0	0	0	0	0	0
B_3577	99.5	100.0	Bacteria	Chloroflexi	Anaerolineae	Anaerolineales	Anaerolineaceae	unknown genus	unknown species	0	0	0	0	0	0	0	0	0	0	0	2	0
B_3594	99.3	100.0	Bacteria	Actinobacteria	Thermoleophilia	Solirubrobacterales	TM146	unknown genus	unknown species	0	3	0	0	0	0	0	0	0	0	0	0	0
B_3608	97.1	100.0	Bacteria	Planctomycetes	Planctomycetacia	Planctomycetales	Planctomycetaceae	unknown genus	unknown species	0	7	0	0	0	0	0	0	0	0	0	0	0
B_3614	100.0	100.0	Bacteria	Bacteroidetes	Flavobacteriia	Flavobacteriales	Flavobacteriaceae	Flavobacterium	unknown species	0	0	0	0	0	0	0	0	1	0	0	0	1
B_3648	99.5	100.0	Bacteria	Bacteroidetes	Sphingobacteriia	Sphingobacteriales	Saprospiraceae	unknown genus	unknown species	0	0	1	0	1	0	0	0	0	0	0	0	0
B_3676	96.5	100.0	Bacteria	Proteobacteria	Alphaproteobacteria	Rhizobiales	FukuN57	unknown genus	unknown species	0	0	1	1	1	1	0	0	0	0	0	0	0
B_3679	97.7	100.0	Bacteria	Actinobacteria	Thermoleophilia	Gaiellales	unknown family	unknown genus	unknown species	0	0	0	0	0	0	0	0	0	0	0	3	0
B_3683	100.0	100.0	Bacteria	Proteobacteria	Gammaproteobacteria	Xanthomonadales	Xanthomonadaceae	Pseudoxanthomonas	Multi-affiliation	0	0	0	0	0	0	0	0	0	0	0	1	0
B_3684	99.1	100.0	Bacteria	Proteobacteria	Gammaproteobacteria	Enterobacteriales	Enterobacteriaceae	Multi-affiliation	Multi-affiliation	0	0	0	0	0	0	0	0	0	0	1	0	0
B_3697	98.8	100.0	Bacteria	Verrucomicrobia	Spartobacteria	Chthoniobacterales	FukuN18 freshwater group	unknown genus	unknown species	0	0	0	0	0	0	0	2	0	0	0	0	0
B_3699	91.0	100.0	Bacteria	Bacteroidetes	Sphingobacteriia	Sphingobacteriales	Saprospiraceae	unknown genus	unknown species	0	0	1	0	0	0	0	0	0	0	0	0	0
B_3709	100.0	100.0	Bacteria	Cyanobacteria	Melainabacteria	Obscuribacterales	unknown family	unknown genus	unknown species	0	1	0	0	0	1	0	0	0	0	0	0	0
B_3723	98.5	100.0	Bacteria	Proteobacteria	Alphaproteobacteria	Rhodobacterales	Rhodobacteraceae	Ketogulonicigenium	Ketogulonicigenium vulgare	0	2	2	0	0	0	0	0	0	0	0	0	0
B_3728	99.3	100.0	Bacteria	Proteobacteria	Gammaproteobacteria	Xanthomonadales	Xanthomonadaceae	Xanthomonas	unknown species	0	0	0	0	1	0	0	0	0	0	0	0	0
B_3734	99.5	100.0	Bacteria	Actinobacteria	Acidimicrobiia	Acidimicrobiales	Acidimicrobiales Incertae Sedis	Candidatus Microthrix	unknown species	0	0	1	0	2	0	0	0	0	0	0	3	0
B_3748	99.1	100.0	Bacteria	Proteobacteria	Betaproteobacteria	Burkholderiales	Comamonadaceae	Variovorax	unknown species	0	0	0	0	1	0	0	0	0	0	0	0	1
B_3767	98.8	100.0	Bacteria	Bacteroidetes	Flavobacteriia	Flavobacteriales	Flavobacteriaceae	Flavobacterium	Multi-affiliation	0	0	0	0	0	0	0	0	3	0	0	1	0
B_3773	96.5	100.0	Bacteria	Proteobacteria	Deltaproteobacteria	Myxococcales	Polyangiaceae	Sorangium	unknown species	0	0	1	0	0	0	0	0	0	0	0	0	0
B_3791	91.6	100.0	Bacteria	Armatimonadetes	unknown class	unknown order	unknown family	unknown genus	unknown species	0	0	4	0	0	0	0	0	0	0	0	0	0
B_3794	98.3	100.0	Bacteria	Planctomycetes	Planctomycetacia	Planctomycetales	Planctomycetaceae	Gemmata	unknown species	0	1	0	0	0	0	0	0	0	0	0	0	0
B_3798	96.7	100.0	Bacteria	Planctomycetes	Planctomycetacia	Planctomycetales	Planctomycetaceae	unknown genus	unknown species	0	2	0	0	0	0	0	0	0	0	1	0	0
B_3799	100.0	100.0	Bacteria	Bacteroidetes	Flavobacteriia	Flavobacteriales	Flavobacteriaceae	Flavobacterium	Flavobacterium chungbukense	0	0	0	0	0	0	0	0	0	0	0	0	3
B_3819	99.8	100.0	Bacteria	Proteobacteria	Alphaproteobacteria	Caulobacterales	Hyphomonadaceae	Hirschia	unknown species	0	0	3	0	0	0	0	0	0	0	0	0	0
B_3832	86.7	100.0	Bacteria	Spirochaetae	Spirochaetes	Spirochaetales	Spirochaetaceae	Spirochaeta 2	Spirochaeta sp.	0	0	0	0	0	0	0	1	0	0	1	2	1
B_3856	90.7	100.0	Bacteria	Proteobacteria	TA18	unknown order	unknown family	unknown genus	unknown species	0	2	0	0	0	0	0	0	0	0	0	0	0
B_3862	100.0	100.0	Bacteria	Acidobacteria	Acidobacteria	Subgroup 6	unknown family	unknown genus	unknown species	0	2	0	0	1	2	0	0	0	0	0	0	0
B_3873	95.8	100.0	Bacteria	Proteobacteria	Alphaproteobacteria	Rhodobacterales	Rhodobacteraceae	Multi-affiliation	Multi-affiliation	0	0	0	4	0	0	0	0	0	0	0	0	0
B_3896	99.0	100.0	Bacteria	Proteobacteria	Alphaproteobacteria	Rhizobiales	Bradyrhizobiaceae	Bosea	Multi-affiliation	0	0	3	2	0	0	0	0	0	0	0	0	0
B_3900	100.0	100.0	Bacteria	Proteobacteria	Alphaproteobacteria	Sphingomonadales	Sphingomonadaceae	Sphingobium	unknown species	1	0	0	0	0	0	0	0	0	0	0	0	0
B_3914	99.3	100.0	Bacteria	Bacteroidetes	Sphingobacteriia	Sphingobacteriales	env.OPS 17	unknown genus	unknown species	0	0	0	0	1	0	0	0	0	0	0	0	0
B_3923	100.0	100.0	Bacteria	Proteobacteria	Betaproteobacteria	Methylophilales	Methylophilaceae	Methylophilus	unknown species	0	0	0	1	0	0	0	0	0	0	0	0	0
B_3936	99.0	100.0	Bacteria	Planctomycetes	Planctomycetacia	Planctomycetales	Planctomycetaceae	Gemmata	unknown species	2	0	0	0	0	0	0	1	0	0	0	0	0
B_3944	97.0	100.0	Bacteria	Planctomycetes	OM190	unknown order	unknown family	unknown genus	unknown species	0	0	0	0	0	0	1	0	0	0	0	0	0
B_3953	97.3	100.0	Bacteria	Actinobacteria	Acidimicrobiia	Acidimicrobiales	unknown family	unknown genus	unknown species	0	1	0	0	0	0	0	0	0	0	0	0	0
B_3967	99.0	100.0	Bacteria	Proteobacteria	Alphaproteobacteria	Rhizobiales	Bradyrhizobiaceae	Bosea	Multi-affiliation	0	0	2	1	1	0	0	0	0	0	0	0	0
B_3969	99.8	100.0	Bacteria	Proteobacteria	Alphaproteobacteria	Rhizobiales	Hyphomicrobiaceae	Pedomicrobium	unknown species	0	0	0	0	0	0	0	0	0	4	0	0	0
B_3971	100.0	100.0	Bacteria	Proteobacteria	Alphaproteobacteria	Rhodobacterales	Rhodobacteraceae	Gemmobacter	Gemmobacter changlensis	0	0	0	1	1	0	0	0	0	0	0	0	0
B_3994	99.5	100.0	Bacteria	Proteobacteria	Alphaproteobacteria	Rhodobacterales	Rhodobacteraceae	Defluviimonas	unknown species	0	0	0	0	0	0	0	0	0	2	0	0	0
B_3998	98.3	100.0	Bacteria	Proteobacteria	Deltaproteobacteria	Bdellovibrionales	Bdellovibrionaceae	Bdellovibrio	unknown species	0	0	1	0	0	0	0	0	0	0	0	0	0
B_4003	96.9	100.0	Bacteria	Planctomycetes	Planctomycetacia	Planctomycetales	Planctomycetaceae	Pir4 lineage	unknown species	0	7	0	0	0	0	0	0	0	0	0	0	0
B_4011	99.5	100.0	Bacteria	Planctomycetes	Planctomycetacia	Planctomycetales	Planctomycetaceae	Multi-affiliation	Multi-affiliation	0	0	0	0	0	0	0	2	0	0	0	0	1
B_4019	100.0	100.0	Bacteria	Proteobacteria	Betaproteobacteria	Burkholderiales	Comamonadaceae	Inhella	Inhella inkyongensis	0	0	0	1	0	0	0	0	0	0	0	0	0
B_4021	97.2	100.0	Bacteria	Proteobacteria	Betaproteobacteria	Burkholderiales	Alcaligenaceae	unknown genus	unknown species	0	0	0	0	0	1	0	0	0	0	1	0	0
B_4052	99.5	100.0	Bacteria	Proteobacteria	Alphaproteobacteria	Rhizobiales	Hyphomicrobiaceae	Hyphomicrobium	unknown species	0	0	0	0	0	0	0	0	0	0	0	0	1
B_4058	95.9	99.1	Bacteria	Verrucomicrobia	Opitutae	Opitutae vadinHA64	unknown family	unknown genus	unknown species	0	0	4	0	0	0	0	0	0	0	0	0	0
B_4074	100.0	100.0	Bacteria	Proteobacteria	Betaproteobacteria	Burkholderiales	Comamonadaceae	Ramlibacter	unknown species	0	0	1	3	0	0	0	0	0	0	0	0	0
B_4127	89.4	100.0	Bacteria	Bacteroidetes	Sphingobacteriia	Sphingobacteriales	Saprospiraceae	unknown genus	Haliscomenobacter sp.	0	0	0	0	0	1	0	0	0	0	0	0	0
B_4141	100.0	100.0	Bacteria	Proteobacteria	Alphaproteobacteria	Rhizobiales	Bradyrhizobiaceae	unknown genus	Multi-affiliation	0	0	0	0	1	0	0	0	0	0	0	0	0
B_4152	99.8	100.0	Bacteria	Proteobacteria	Deltaproteobacteria	Bdellovibrionales	Bdellovibrionaceae	Bdellovibrio	unknown species	0	1	0	0	0	0	0	0	0	0	0	0	0
B_4175	98.1	100.0	Bacteria	Proteobacteria	Betaproteobacteria	Burkholderiales	Comamonadaceae	Paucibacter	Pelomonas sp.	0	0	1	2	1	0	1	0	0	0	0	0	0
B_4181	99.0	100.0	Bacteria	Proteobacteria	Alphaproteobacteria	DB1-14	unknown family	unknown genus	unknown species	0	0	0	0	0	0	0	0	0	0	0	2	0
B_4182	99.5	100.0	Bacteria	Proteobacteria	Deltaproteobacteria	Bdellovibrionales	Bdellovibrionaceae	Bdellovibrio	unknown species	0	0	1	0	0	0	0	0	0	0	0	0	0
B_4235	97.7	100.0	Bacteria	Proteobacteria	Deltaproteobacteria	GR-WP33-30	unknown family	unknown genus	unknown species	0	1	0	0	0	0	0	0	0	0	0	0	0
B_4242	99.3	100.0	Bacteria	Proteobacteria	Alphaproteobacteria	Rhizobiales	Xanthobacteraceae	Variibacter	unknown species	0	3	0	0	0	0	0	0	0	0	0	0	0
B_4244	99.8	100.0	Bacteria	Proteobacteria	Alphaproteobacteria	Rhodobacterales	Rhodobacteraceae	Rhodobacter	unknown species	0	1	0	0	1	0	0	0	0	0	0	0	0
B_4259	98.4	100.0	Bacteria	Proteobacteria	Gammaproteobacteria	Xanthomonadales	Xanthomonadaceae	Multi-affiliation	Multi-affiliation	0	0	1	4	0	0	0	0	0	0	0	0	0
B_4264	99.1	100.0	Bacteria	Proteobacteria	Gammaproteobacteria	aaa34a10	unknown family	unknown genus	unknown species	0	0	0	0	0	0	0	0	0	1	0	0	1
B_4273	99.8	100.0	Bacteria	Proteobacteria	Alphaproteobacteria	DB1-14	unknown family	unknown genus	unknown species	0	0	0	0	0	0	0	0	2	0	0	0	0
B_4277	95.7	100.0	Bacteria	Bacteroidetes	Sphingobacteriia	Sphingobacteriales	Chitinophagaceae	unknown genus	unknown species	0	1	0	0	0	0	0	0	0	0	0	0	0
B_4293	99.3	100.0	Bacteria	Proteobacteria	Gammaproteobacteria	Xanthomonadales	Xanthomonadales Incertae Sedis	unknown genus	unknown species	0	2	0	0	0	0	0	0	0	0	0	0	0
B_4298	98.6	100.0	Bacteria	Proteobacteria	Betaproteobacteria	Burkholderiales	Comamonadaceae	Aquabacterium	unknown species	0	0	0	0	0	0	1	0	0	0	0	0	0
B_4299	93.2	100.0	Bacteria	Proteobacteria	Deltaproteobacteria	GR-WP33-30	unknown family	unknown genus	unknown species	0	1	0	0	0	0	0	0	0	0	0	0	0
B_4307	99.0	99.8	Bacteria	Planctomycetes	Planctomycetacia	Planctomycetales	Planctomycetaceae	Blastopirellula	unknown species	0	0	0	0	0	0	0	0	2	0	0	0	1
B_4363	100.0	100.0	Bacteria	Proteobacteria	Alphaproteobacteria	Rhizobiales	Methylobacteriaceae	unknown genus	unknown species	0	0	0	0	0	1	0	0	0	0	0	0	1
B_4373	98.6	100.0	Bacteria	Planctomycetes	Planctomycetacia	Planctomycetales	Planctomycetaceae	Pirellula	unknown species	0	0	0	0	0	0	0	0	0	0	0	0	2
B_4411	99.8	100.0	Bacteria	Bacteroidetes	Cytophagia	Cytophagales	Cytophagaceae	Leadbetterella	unknown species	0	0	0	0	3	0	0	0	0	0	0	0	0
B_4416	96.5	99.5	Bacteria	Verrucomicrobia	Verrucomicrobiae	Verrucomicrobiales	Verrucomicrobiaceae	Luteolibacter	unknown species	0	1	1	5	0	0	0	0	0	0	0	0	0
B_4428	98.3	100.0	Bacteria	Proteobacteria	Deltaproteobacteria	Bdellovibrionales	Bdellovibrionaceae	Bdellovibrio	unknown species	0	0	2	0	1	0	0	0	0	0	0	0	0
B_4454	97.2	100.0	Bacteria	Bacteroidetes	Sphingobacteriia	Sphingobacteriales	Saprospiraceae	unknown genus	unknown species	0	0	0	0	0	0	0	0	0	0	0	1	0
B_4459	99.8	100.0	Bacteria	Bacteroidetes	Flavobacteriia	Flavobacteriales	Flavobacteriaceae	Flavobacterium	Multi-affiliation	0	1	0	0	0	0	0	0	0	0	0	0	0
B_4464	99.5	100.0	Bacteria	Planctomycetes	Planctomycetacia	Planctomycetales	Planctomycetaceae	unknown genus	unknown species	0	3	0	0	0	1	0	0	0	0	0	0	0
B_4474	95.8	100.0	Bacteria	Proteobacteria	Gammaproteobacteria	NKB5	unknown family	unknown genus	unknown species	0	0	0	0	0	0	0	2	0	0	0	0	0
B_4481	99.3	100.0	Bacteria	Proteobacteria	Betaproteobacteria	Burkholderiales	Comamonadaceae	unknown genus	unknown species	0	0	0	0	0	0	0	1	0	0	0	1	0
B_4506	99.5	100.0	Bacteria	Proteobacteria	Deltaproteobacteria	Myxococcales	Polyangiaceae	Sorangium	unknown species	0	0	1	0	1	0	0	0	0	0	0	0	0
B_4517	98.4	100.0	Bacteria	Proteobacteria	Gammaproteobacteria	Multi-affiliation	Multi-affiliation	Multi-affiliation	Multi-affiliation	0	0	0	0	0	0	0	0	0	1	0	1	0
B_4526	99.1	100.0	Bacteria	Proteobacteria	Deltaproteobacteria	GR-WP33-30	unknown family	unknown genus	unknown species	0	0	0	0	0	0	0	0	1	0	0	0	0
B_4528	100.0	100.0	Bacteria	Chloroflexi	JG30-KF-CM66	unknown order	unknown family	unknown genus	unknown species	0	4	0	0	0	0	0	0	0	0	0	0	0
B_4558	96.3	100.0	Bacteria	Proteobacteria	Gammaproteobacteria	NKB5	unknown family	unknown genus	unknown species	0	2	0	0	0	0	0	0	0	0	0	0	0
B_4560	100.0	100.0	Bacteria	Proteobacteria	Betaproteobacteria	Burkholderiales	Comamonadaceae	Multi-affiliation	Multi-affiliation	0	0	0	0	0	0	0	1	0	0	0	0	0
B_4561	99.1	100.0	Bacteria	Proteobacteria	Betaproteobacteria	Burkholderiales	Comamonadaceae	Leptothrix	unknown species	0	0	0	0	0	0	0	0	0	0	1	0	0
B_4572	97.3	100.0	Bacteria	Planctomycetes	Planctomycetacia	Planctomycetales	Planctomycetaceae	Gemmata	unknown species	0	0	0	0	0	0	0	2	0	0	0	0	0
B_4575	100.0	100.0	Bacteria	Planctomycetes	Planctomycetacia	Planctomycetales	Planctomycetaceae	Planctomyces	unknown species	0	1	0	0	0	0	0	0	0	0	0	0	0
B_4583	98.8	100.0	Bacteria	Proteobacteria	Gammaproteobacteria	Pseudomonadales	Pseudomonadaceae	Pseudomonas	unknown species	0	0	0	1	0	0	0	0	0	0	0	0	0
B_4591	96.7	100.0	Bacteria	Proteobacteria	Betaproteobacteria	Nitrosomonadales	Nitrosomonadaceae	unknown genus	unknown species	0	1	0	0	0	1	0	0	0	0	0	0	0
B_4600	94.3	100.0	Bacteria	Proteobacteria	Deltaproteobacteria	Bdellovibrionales	Bdellovibrionaceae	Bdellovibrio	unknown species	0	0	1	0	0	0	0	0	0	0	0	0	0
B_4614	91.1	100.0	Bacteria	Bacteroidetes	Sphingobacteriia	Sphingobacteriales	Saprospiraceae	unknown genus	unknown species	0	0	0	0	0	0	0	0	0	0	0	2	0
B_4635	100.0	100.0	Bacteria	Proteobacteria	Alphaproteobacteria	Rhizobiales	Rhizobiaceae	Rhizobium	Multi-affiliation	0	0	0	0	0	0	0	0	2	1	0	0	0
B_4649	100.0	100.0	Bacteria	Planctomycetes	Planctomycetacia	Planctomycetales	Planctomycetaceae	unknown genus	unknown species	0	0	0	0	0	0	0	3	0	0	0	0	0
B_4650	99.5	100.0	Bacteria	Planctomycetes	Planctomycetacia	Planctomycetales	Planctomycetaceae	Planctomyces	unknown species	0	3	0	0	0	0	0	0	0	0	0	0	0
B_4660	98.0	100.0	Bacteria	Planctomycetes	Phycisphaerae	WD2101 soil group	unknown family	unknown genus	unknown species	0	1	0	0	0	0	0	0	0	0	0	0	0
B_4666	99.5	100.0	Bacteria	Proteobacteria	Alphaproteobacteria	Rhizobiales	Beijerinckiaceae	unknown genus	Multi-affiliation	0	2	0	0	0	0	0	0	0	0	0	0	0
B_4683	100.0	100.0	Bacteria	Planctomycetes	Planctomycetacia	Planctomycetales	Planctomycetaceae	Planctomyces	unknown species	0	1	0	0	0	0	0	0	0	0	0	0	2
B_4688	94.2	100.0	Bacteria	Chlamydiae	Chlamydiae	Chlamydiales	Parachlamydiaceae	Candidatus Metachlamydia	Candidatus Metachlamydia lacustris	0	0	0	0	0	0	0	0	0	1	0	1	0
B_4713	100.0	100.0	Bacteria	Proteobacteria	Alphaproteobacteria	Rhizobiales	Bradyrhizobiaceae	Bradyrhizobium	Multi-affiliation	0	0	0	0	0	0	0	0	0	1	0	0	0
B_4715	97.8	100.0	Bacteria	Proteobacteria	Alphaproteobacteria	Rhizobiales	JG35-K1-AG5	unknown genus	unknown species	0	0	0	0	0	1	0	0	0	0	0	0	0
B_4726	98.3	100.0	Bacteria	Planctomycetes	Planctomycetacia	Planctomycetales	Planctomycetaceae	Gemmata	unknown species	1	2	0	0	0	0	0	0	0	0	0	0	0
B_4769	100.0	100.0	Bacteria	Firmicutes	Clostridia	Clostridiales	Clostridiaceae 1	Clostridium sensu stricto 3	Multi-affiliation	0	0	1	1	0	0	0	0	0	0	0	0	0
B_4812	100.0	100.0	Bacteria	Proteobacteria	Betaproteobacteria	Burkholderiales	Comamonadaceae	Multi-affiliation	Multi-affiliation	0	0	0	0	0	0	1	0	0	0	0	0	0
B_4824	99.5	100.0	Bacteria	Proteobacteria	Alphaproteobacteria	Rhizobiales	Rhizobiaceae	Rhizobium	Multi-affiliation	0	0	0	1	0	0	0	0	0	0	0	0	0
B_4847	98.6	100.0	Bacteria	Bacteroidetes	Sphingobacteriia	Sphingobacteriales	Chitinophagaceae	unknown genus	unknown species	0	0	0	0	0	1	0	0	0	0	0	0	0
B_4855	98.8	100.0	Bacteria	Bacteroidetes	Flavobacteriia	Flavobacteriales	Flavobacteriaceae	Flavobacterium	unknown species	0	0	0	0	0	0	0	0	0	0	1	0	0
B_4884	95.6	100.0	Bacteria	Proteobacteria	Betaproteobacteria	Rhodocyclales	Rhodocyclaceae	Uliginosibacterium	Uliginosibacterium sp.	0	0	0	0	2	0	0	0	0	0	0	0	0
B_4890	100.0	100.0	Bacteria	Acidobacteria	Acidobacteria	Subgroup 6	unknown family	unknown genus	unknown species	0	0	0	0	0	1	0	0	0	0	0	0	0
B_4906	97.9	96.5	Bacteria	Planctomycetes	Planctomycetacia	Planctomycetales	Planctomycetaceae	Blastopirellula	unknown species	0	0	0	0	0	0	0	0	0	0	0	0	1
B_4909	99.5	100.0	Bacteria	Bacteroidetes	Flavobacteriia	Flavobacteriales	NS9 marine group	unknown genus	unknown species	0	0	0	1	0	0	0	0	0	0	0	0	0
B_4945	98.3	99.0	Bacteria	Planctomycetes	Planctomycetacia	Planctomycetales	Planctomycetaceae	unknown genus	unknown species	0	0	0	3	1	0	0	0	0	0	0	0	0
B_4947	100.0	100.0	Bacteria	Bacteroidetes	Flavobacteriia	Flavobacteriales	Flavobacteriaceae	Flavobacterium	Flavobacterium sp.	0	0	0	0	0	2	0	0	0	0	1	0	0
B_4959	98.8	100.0	Bacteria	Proteobacteria	Betaproteobacteria	Burkholderiales	Comamonadaceae	Multi-affiliation	Multi-affiliation	0	0	0	0	1	0	0	0	0	0	0	0	0
B_4970	98.3	100.0	Bacteria	Proteobacteria	Alphaproteobacteria	Rhizobiales	Hyphomicrobiaceae	Prosthecomicrobium	unknown species	0	1	0	0	0	0	0	0	0	0	0	0	0
B_5011	98.6	100.0	Bacteria	Bacteroidetes	Flavobacteriia	Flavobacteriales	Flavobacteriaceae	Flavobacterium	Flavobacterium sp.	0	0	0	0	0	0	0	1	0	0	0	0	1
B_5012	97.9	100.0	Bacteria	Bacteroidetes	Flavobacteriia	Flavobacteriales	Flavobacteriaceae	Flavobacterium	Flavobacterium banpakuense	0	0	0	0	0	0	0	1	0	1	0	0	0
B_5015	98.4	100.0	Bacteria	Proteobacteria	Gammaproteobacteria	Multi-affiliation	Multi-affiliation	Multi-affiliation	Multi-affiliation	0	0	0	0	0	0	0	0	0	1	0	0	0
B_5023	98.4	100.0	Bacteria	Proteobacteria	Gammaproteobacteria	Xanthomonadales	Xanthomonadales Incertae Sedis	Acidibacter	unknown species	0	0	0	0	3	0	0	0	0	0	0	0	0
B_5030	100.0	100.0	Bacteria	Proteobacteria	Alphaproteobacteria	Sphingomonadales	Sphingomonadaceae	Sphingobium	Multi-affiliation	0	0	0	2	0	0	0	0	0	0	1	0	0
B_5036	100.0	100.0	Bacteria	Proteobacteria	Alphaproteobacteria	Sphingomonadales	Sphingomonadaceae	Sphingomonas	Multi-affiliation	0	0	0	0	0	0	0	0	0	1	0	0	0
B_5038	100.0	100.0	Bacteria	Proteobacteria	Alphaproteobacteria	Rhizobiales	Brucellaceae	Ochrobactrum	bacterium SV68AA1-4	0	0	0	0	0	0	0	0	0	0	4	0	0
B_5074	99.1	100.0	Bacteria	Actinobacteria	Thermoleophilia	Gaiellales	unknown family	unknown genus	unknown species	0	0	1	0	2	0	0	0	0	0	0	0	0
B_5097	99.8	100.0	Bacteria	Proteobacteria	Gammaproteobacteria	Pseudomonadales	Moraxellaceae	Acinetobacter	Acinetobacter haemolyticus	0	0	0	0	0	0	0	0	1	0	0	0	0
B_5134	98.8	100.0	Bacteria	Planctomycetes	Planctomycetacia	Planctomycetales	Planctomycetaceae	Gemmata	unknown species	0	0	2	0	0	0	0	0	0	0	0	0	0
B_5138	96.9	100.0	Bacteria	Planctomycetes	Planctomycetacia	Planctomycetales	Planctomycetaceae	Pir4 lineage	unknown species	0	0	0	0	0	0	0	0	0	0	0	0	7
B_5180	98.8	100.0	Bacteria	Proteobacteria	Gammaproteobacteria	Xanthomonadales	unknown family	unknown genus	unknown species	0	0	0	0	1	0	0	1	0	0	0	1	0
B_5226	100.0	100.0	Bacteria	Planctomycetes	Planctomycetacia	Planctomycetales	Planctomycetaceae	Pir4 lineage	unknown species	0	3	0	0	0	0	0	0	0	0	0	0	0
B_5235	98.3	100.0	Bacteria	Bacteroidetes	Flavobacteriia	Flavobacteriales	Flavobacteriaceae	Bergeyella	unknown species	0	0	0	0	1	0	1	0	0	0	0	0	0
B_5251	100.0	100.0	Bacteria	Proteobacteria	Gammaproteobacteria	Enterobacteriales	Enterobacteriaceae	Erwinia	Multi-affiliation	0	0	0	0	0	0	0	0	0	0	1	0	0
B_5259	98.1	97.0	Bacteria	Verrucomicrobia	Verrucomicrobiae	Verrucomicrobiales	Verrucomicrobiaceae	Luteolibacter	unknown species	0	1	1	1	0	0	0	0	0	0	0	0	0
B_5261	98.4	100.0	Bacteria	Proteobacteria	Betaproteobacteria	Burkholderiales	Comamonadaceae	Aquabacterium	unknown species	0	0	0	0	0	0	0	0	0	3	0	0	0
B_5264	100.0	100.0	Bacteria	Proteobacteria	Betaproteobacteria	Methylophilales	Methylophilaceae	Methylophilus	Multi-affiliation	0	0	0	1	0	0	0	0	0	0	0	0	0
B_5268	96.0	100.0	Bacteria	Planctomycetes	Phycisphaerae	Phycisphaerales	Phycisphaeraceae	SM1A02	unknown species	0	0	0	0	0	0	0	0	2	0	0	0	0
B_5272	94.7	99.0	Bacteria	Planctomycetes	Planctomycetacia	Planctomycetales	Planctomycetaceae	Blastopirellula	unknown species	1	0	0	0	0	1	0	0	0	0	0	0	0
B_5276	100.0	100.0	Bacteria	Proteobacteria	Alphaproteobacteria	Rhizobiales	Hyphomicrobiaceae	Devosia	Multi-affiliation	0	0	0	0	0	0	0	0	0	1	0	0	0
B_5292	100.0	100.0	Bacteria	Bacteroidetes	Sphingobacteriia	Sphingobacteriales	Sphingobacteriaceae	Pedobacter	unknown species	0	0	0	0	0	0	0	0	0	0	0	0	1
B_5305	93.7	100.0	Bacteria	Chlamydiae	Chlamydiae	Chlamydiales	Parachlamydiaceae	Candidatus Protochlamydia	unknown species	0	0	0	0	0	0	3	0	0	0	0	0	0
B_5311	99.1	100.0	Bacteria	Proteobacteria	Gammaproteobacteria	Pseudomonadales	Pseudomonadaceae	Pseudomonas	Multi-affiliation	0	0	0	0	0	0	0	0	0	0	1	0	0
B_5314	97.9	100.0	Bacteria	Proteobacteria	Betaproteobacteria	Burkholderiales	Comamonadaceae	Pelomonas	Multi-affiliation	0	0	0	1	0	0	0	0	0	0	0	0	0
B_5315	99.1	100.0	Bacteria	Proteobacteria	Gammaproteobacteria	Pseudomonadales	Multi-affiliation	Multi-affiliation	Multi-affiliation	0	0	0	1	0	0	0	0	0	0	0	0	0
B_5321	99.8	100.0	Bacteria	Proteobacteria	Betaproteobacteria	Burkholderiales	Comamonadaceae	Multi-affiliation	Multi-affiliation	0	0	0	0	0	0	0	2	0	0	0	0	0
B_5325	89.8	100.0	Bacteria	Proteobacteria	Deltaproteobacteria	Oligoflexales	unknown family	unknown genus	unknown species	0	0	0	2	0	0	0	0	0	0	0	0	0
B_5331	97.8	100.0	Bacteria	Proteobacteria	Alphaproteobacteria	Rhizobiales	JG35-K1-AG5	unknown genus	unknown species	0	0	0	1	1	0	0	0	0	0	0	0	0
B_5370	99.0	100.0	Bacteria	Proteobacteria	Alphaproteobacteria	Rhizobiales	JG35-K1-AG5	unknown genus	unknown species	0	0	0	1	1	2	0	0	0	0	0	0	0
B_5375	99.5	100.0	Bacteria	Actinobacteria	Acidimicrobiia	Acidimicrobiales	Acidimicrobiales Incertae Sedis	Candidatus Microthrix	unknown species	0	0	0	0	0	0	0	0	0	0	0	2	0
B_5393	100.0	100.0	Bacteria	Verrucomicrobia	Opitutae	Opitutales	Opitutaceae	Opitutus	Opitutus sp.	0	0	0	0	0	0	0	0	0	0	1	0	0
B_5408	100.0	100.0	Bacteria	Firmicutes	Clostridia	Clostridiales	Clostridiaceae 1	Clostridium sensu stricto 13	unknown species	0	1	0	0	0	1	0	0	0	0	0	0	0
B_5412	99.5	100.0	Bacteria	Proteobacteria	Alphaproteobacteria	Rhodospirillales	Acetobacteraceae	Roseomonas	Multi-affiliation	0	0	0	0	0	0	0	0	0	0	1	0	0
B_5428	98.0	100.0	Bacteria	Planctomycetes	Planctomycetacia	Planctomycetales	Planctomycetaceae	Gemmata	unknown species	0	0	0	0	0	0	1	0	0	0	0	0	0
B_5433	98.6	100.0	Bacteria	Bacteroidetes	Cytophagia	Cytophagales	Cytophagaceae	Multi-affiliation	Multi-affiliation	0	1	0	0	0	0	0	0	0	0	0	0	0
B_5437	96.2	100.0	Bacteria	Bacteroidetes	Sphingobacteriia	Sphingobacteriales	Chitinophagaceae	unknown genus	unknown species	0	0	0	0	1	0	0	0	0	0	0	0	0
B_5516	97.4	100.0	Bacteria	Gemmatimonadetes	Gemmatimonadetes	Gemmatimonadales	Gemmatimonadaceae	Gemmatimonas	wastewater metagenome	3	0	0	0	0	0	0	0	0	0	0	0	0
B_5562	97.2	100.0	Bacteria	Proteobacteria	Gammaproteobacteria	Xanthomonadales	unknown family	unknown genus	unknown species	0	0	0	0	1	0	0	0	0	0	0	0	0
B_5567	100.0	100.0	Bacteria	Proteobacteria	Betaproteobacteria	Burkholderiales	Comamonadaceae	Hydrogenophaga	Multi-affiliation	0	0	0	0	0	0	0	0	0	0	1	0	1
B_5568	98.1	100.0	Bacteria	Proteobacteria	Betaproteobacteria	Nitrosomonadales	Nitrosomonadaceae	unknown genus	unknown species	0	0	0	0	0	0	0	0	1	0	1	0	0
B_5641	99.3	100.0	Bacteria	Verrucomicrobia	Verrucomicrobiae	Verrucomicrobiales	Verrucomicrobiaceae	unknown genus	unknown species	0	1	0	0	0	0	0	0	0	0	0	0	0
B_5646	99.8	100.0	Bacteria	TM6	unknown class	unknown order	unknown family	unknown genus	unknown species	0	0	0	0	0	0	0	0	0	2	0	0	0
B_5659	99.1	100.0	Bacteria	Proteobacteria	Gammaproteobacteria	Pseudomonadales	Pseudomonadaceae	Pseudomonas	unknown species	0	0	0	1	0	0	0	0	0	0	0	0	0
B_5670	99.8	100.0	Bacteria	Proteobacteria	Betaproteobacteria	Burkholderiales	Comamonadaceae	Variovorax	unknown species	0	0	0	2	0	0	0	0	0	0	0	1	0
B_5683	100.0	100.0	Bacteria	Proteobacteria	Gammaproteobacteria	Pseudomonadales	Moraxellaceae	Acinetobacter	Multi-affiliation	0	0	0	2	0	0	0	0	0	0	0	0	0
B_5701	99.3	100.0	Bacteria	Proteobacteria	Alphaproteobacteria	Rhizobiales	Rhizobiaceae	Rhizobium	Rhizobium sp.	0	0	0	0	0	0	0	0	0	4	1	0	0
B_5703	99.0	100.0	Bacteria	Proteobacteria	Alphaproteobacteria	Rhizobiales	Xanthobacteraceae	Variibacter	unknown species	0	2	0	0	0	0	0	0	0	0	0	0	0
B_5783	99.1	100.0	Bacteria	Proteobacteria	Gammaproteobacteria	Pseudomonadales	Pseudomonadaceae	Pseudomonas	Multi-affiliation	0	0	0	2	0	0	0	0	0	0	0	0	0
B_5823	99.8	100.0	Bacteria	Actinobacteria	Actinobacteria	Corynebacteriales	Mycobacteriaceae	Mycobacterium	Multi-affiliation	0	0	0	0	0	0	0	0	0	2	0	0	0
B_5827	93.4	96.7	Bacteria	Planctomycetes	Planctomycetacia	Planctomycetales	Planctomycetaceae	Pirellula	unknown species	0	0	0	0	0	1	0	0	0	0	0	0	0
B_5829	86.7	100.0	Bacteria	Tenericutes	Mollicutes	Mycoplasmatales	Mycoplasmataceae	Mycoplasma	unknown species	0	0	0	0	0	0	0	0	1	0	0	0	0
B_5831	98.6	99.5	Bacteria	Proteobacteria	Gammaproteobacteria	Multi-affiliation	Multi-affiliation	Multi-affiliation	Multi-affiliation	1	0	0	0	0	0	0	0	0	1	0	0	0
B_5883	99.3	100.0	Bacteria	Proteobacteria	Deltaproteobacteria	Bdellovibrionales	Bdellovibrionaceae	Bdellovibrio	unknown species	0	0	0	0	0	0	0	0	0	0	0	0	1
B_5887	95.4	100.0	Bacteria	Planctomycetes	Planctomycetacia	Planctomycetales	Planctomycetaceae	Gemmata	Gemmata sp.	0	0	0	0	0	0	0	0	0	1	0	0	0
B_5893	100.0	100.0	Bacteria	Bacteroidetes	Flavobacteriia	Flavobacteriales	Flavobacteriaceae	Chryseobacterium	Chryseobacterium sp.	0	0	0	0	0	0	0	0	1	0	0	0	0
B_5954	97.1	100.0	Bacteria	Actinobacteria	Actinobacteria	Corynebacteriales	Nocardiaceae	Gordonia	Multi-affiliation	1	0	0	0	0	0	0	0	0	0	0	0	1
B_5969	92.7	100.0	Bacteria	Planctomycetes	Phycisphaerae	mle1-8	unknown family	unknown genus	unknown species	0	0	0	0	0	0	0	0	0	0	1	0	0
B_5978	99.8	100.0	Bacteria	Planctomycetes	Planctomycetacia	Planctomycetales	Planctomycetaceae	Planctomyces	unknown species	0	0	0	0	0	0	0	0	0	0	0	0	1
B_5980	97.6	100.0	Bacteria	Proteobacteria	Deltaproteobacteria	Myxococcales	bacteriap25	unknown genus	unknown species	0	0	0	0	0	0	0	0	0	0	1	0	0
B_5986	99.8	100.0	Bacteria	Proteobacteria	Deltaproteobacteria	Myxococcales	BIrii41	unknown genus	unknown species	0	2	0	0	0	0	0	0	0	0	0	0	0
B_6039	100.0	100.0	Bacteria	Proteobacteria	Alphaproteobacteria	Sphingomonadales	Sphingomonadaceae	Sphingobium	Sphingobium sp.	0	0	2	0	0	0	0	0	0	0	0	0	0
B_6052	100.0	100.0	Bacteria	Proteobacteria	Alphaproteobacteria	Rhizobiales	Aurantimonadaceae	Aureimonas	unknown species	0	0	0	0	0	0	0	0	0	2	0	0	0
B_6061	96.0	100.0	Bacteria	Planctomycetes	Phycisphaerae	Phycisphaerales	Phycisphaeraceae	CL500-3	unknown species	0	0	0	0	0	0	0	0	1	0	0	0	0
B_6069	97.0	100.0	Bacteria	Cyanobacteria	Melainabacteria	Caenarcaniphilales	unknown family	unknown genus	unknown species	0	0	0	0	0	0	0	0	1	0	0	0	0
B_6084	95.9	100.0	Bacteria	Planctomycetes	Planctomycetacia	Planctomycetales	Planctomycetaceae	Gemmata	Gemmata sp.	0	1	0	0	0	0	0	0	0	0	0	0	0
B_6099	100.0	100.0	Bacteria	Bacteroidetes	Flavobacteriia	Flavobacteriales	Flavobacteriaceae	Flavobacterium	Flavobacterium cheonanense	0	0	1	0	0	0	0	0	0	0	0	0	0
B_6114	99.8	100.0	Bacteria	Verrucomicrobia	Verrucomicrobiae	Verrucomicrobiales	Verrucomicrobiaceae	Prosthecobacter	unknown species	0	0	1	0	0	0	0	0	0	0	0	0	0
B_6128	96.0	99.5	Bacteria	Tenericutes	Mollicutes	Mycoplasmatales	Mycoplasmataceae	unknown genus	unknown species	2	0	0	0	0	0	0	0	0	0	2	0	0
B_6156	94.7	100.0	Bacteria	Proteobacteria	Gammaproteobacteria	Legionellales	Coxiellaceae	unknown genus	unknown species	0	0	0	0	0	0	3	0	0	0	0	0	0
B_6179	100.0	100.0	Bacteria	Proteobacteria	Alphaproteobacteria	Sphingomonadales	Sphingomonadaceae	Sphingomonas	unknown species	0	1	0	0	0	0	0	0	0	0	0	0	0
B_6256	99.3	100.0	Bacteria	Planctomycetes	Planctomycetacia	Planctomycetales	Planctomycetaceae	unknown genus	unknown species	0	1	0	0	0	0	0	0	0	0	0	0	0
B_6257	97.6	100.0	Bacteria	Planctomycetes	Planctomycetacia	Planctomycetales	Planctomycetaceae	unknown genus	unknown species	1	1	0	0	0	0	0	0	0	0	0	0	0
B_6288	100.0	100.0	Bacteria	Proteobacteria	Gammaproteobacteria	Chromatiales	Chromatiaceae	Rheinheimera	unknown species	0	0	0	3	0	0	0	0	0	0	0	0	0
B_6298	99.1	100.0	Bacteria	Proteobacteria	Betaproteobacteria	Burkholderiales	Burkholderiaceae	Lautropia	unknown species	0	0	0	0	0	0	0	0	1	0	2	0	0
B_6310	100.0	100.0	Bacteria	Proteobacteria	Deltaproteobacteria	Bdellovibrionales	Bacteriovoracaceae	Bacteriovorax	Bacteriovorax stolpii	0	1	0	0	0	0	0	0	0	0	0	0	0
B_6311	97.2	100.0	Bacteria	Proteobacteria	Gammaproteobacteria	Pseudomonadales	Moraxellaceae	Acinetobacter	Multi-affiliation	0	0	0	0	0	0	0	0	0	1	0	0	0
B_6317	95.8	100.0	Bacteria	Proteobacteria	Alphaproteobacteria	Rhodobacterales	Rhodobacteraceae	Boseongicola	unknown species	0	0	0	3	0	0	0	0	0	0	0	0	0
B_6325	99.0	100.0	Bacteria	Proteobacteria	Alphaproteobacteria	Rhizobiales	Hyphomicrobiaceae	Prosthecomicrobium	unknown species	0	3	0	0	0	0	0	0	0	0	0	0	0
B_6332	99.0	100.0	Bacteria	Proteobacteria	Alphaproteobacteria	Rhizobiales	Bradyrhizobiaceae	Bosea	Multi-affiliation	0	0	0	3	0	0	0	0	0	0	0	0	0
B_6344	93.9	100.0	Bacteria	Planctomycetes	Planctomycetacia	Planctomycetales	Planctomycetaceae	unknown genus	unknown species	0	2	0	0	0	0	0	0	0	0	0	0	0
B_6402	100.0	100.0	Bacteria	Proteobacteria	Gammaproteobacteria	Pseudomonadales	Pseudomonadaceae	Pseudomonas	Multi-affiliation	0	0	0	0	1	0	0	0	0	0	0	0	0
B_6412	96.7	100.0	Bacteria	Proteobacteria	Betaproteobacteria	Burkholderiales	Comamonadaceae	Multi-affiliation	Multi-affiliation	0	0	0	0	1	0	0	0	0	0	0	0	0
B_6419	99.5	100.0	Bacteria	Proteobacteria	Betaproteobacteria	Burkholderiales	Comamonadaceae	unknown genus	Acidovorax sp.	0	0	0	2	0	0	0	0	0	0	0	0	0
B_6436	95.8	99.5	Bacteria	Actinobacteria	Acidimicrobiia	Acidimicrobiales	unknown family	unknown genus	unknown species	0	1	0	0	0	0	0	0	0	0	0	0	0
B_6439	98.8	100.0	Bacteria	Bacteroidetes	Flavobacteriia	Flavobacteriales	Flavobacteriaceae	Flavobacterium	unknown species	0	0	0	1	1	0	0	0	0	0	0	0	0
B_6457	98.8	100.0	Bacteria	Actinobacteria	Actinobacteria	Micrococcales	Microbacteriaceae	Multi-affiliation	Multi-affiliation	0	0	0	1	0	0	0	0	0	0	0	0	0
B_6458	98.3	100.0	Bacteria	Actinobacteria	Actinobacteria	Corynebacteriales	Nocardiaceae	Gordonia	Multi-affiliation	0	0	0	0	0	0	0	0	0	0	0	0	1
B_6484	97.9	60.2	Bacteria	Tenericutes	Mollicutes	Mycoplasmatales	Mycoplasmataceae	unknown genus	unknown species	0	0	0	0	0	1	0	0	0	0	0	0	0
B_6509	100.0	100.0	Bacteria	Proteobacteria	Alphaproteobacteria	Rhodospirillales	Rhodospirillales Incertae Sedis	Candidatus Alysiosphaera	unknown species	0	1	0	0	0	0	0	0	0	0	0	0	0
B_6513	97.0	100.0	Bacteria	Planctomycetes	Planctomycetacia	Planctomycetales	Planctomycetaceae	Blastopirellula	unknown species	0	0	0	0	0	1	0	0	0	0	0	0	0
B_6541	99.5	100.0	Bacteria	Bacteroidetes	Flavobacteriia	Flavobacteriales	Flavobacteriaceae	Multi-affiliation	Multi-affiliation	0	0	0	0	0	0	0	0	0	0	0	1	0
B_6542	100.0	100.0	Bacteria	Bacteroidetes	Flavobacteriia	Flavobacteriales	Flavobacteriaceae	Flavobacterium	Flavobacterium arsenatis	0	0	0	0	0	0	0	0	0	3	0	0	0
B_6551	99.5	100.0	Bacteria	Verrucomicrobia	Opitutae	Opitutales	Opitutaceae	Opitutus	unknown species	0	2	0	0	0	0	0	0	0	0	0	0	0
B_6573	99.5	100.0	Bacteria	Proteobacteria	Betaproteobacteria	Burkholderiales	Comamonadaceae	Chlorochromatium	unknown species	0	0	0	2	0	0	0	0	0	0	0	0	0
B_6586	99.3	100.0	Bacteria	Acidobacteria	Acidobacteria	Subgroup 6	unknown family	unknown genus	unknown species	0	0	0	0	0	0	0	0	0	1	0	0	0
B_6610	99.8	100.0	Bacteria	Proteobacteria	Alphaproteobacteria	Rhizobiales	Methylobacteriaceae	Meganema	unknown species	0	0	2	0	0	0	0	0	0	0	0	0	0
B_6662	96.9	100.0	Bacteria	Bacteroidetes	Sphingobacteriia	Sphingobacteriales	Saprospiraceae	Phaeodactylibacter	unknown species	0	0	0	0	0	0	0	0	0	0	0	1	0
B_6684	99.3	100.0	Bacteria	Planctomycetes	Planctomycetacia	Planctomycetales	Planctomycetaceae	Pirellula	unknown species	0	1	0	0	0	0	0	0	0	0	0	0	0
B_6687	99.3	100.0	Bacteria	Planctomycetes	Planctomycetacia	Planctomycetales	Planctomycetaceae	unknown genus	unknown species	0	0	0	0	0	0	0	0	0	2	0	0	0
B_6737	96.2	98.8	Bacteria	Proteobacteria	Gammaproteobacteria	Xanthomonadales	Xanthomonadaceae	Multi-affiliation	Multi-affiliation	0	1	2	0	0	0	0	0	0	0	0	0	0
B_6794	96.0	100.0	Bacteria	Proteobacteria	Alphaproteobacteria	Rickettsiales	Rickettsiaceae	unknown genus	unknown species	0	0	0	0	0	0	0	0	0	0	0	1	0
B_6812	100.0	100.0	Bacteria	Proteobacteria	Alphaproteobacteria	Rhizobiales	Rhizobiaceae	Rhizobium	Multi-affiliation	0	0	0	0	0	0	0	0	0	2	0	0	0
B_6814	99.5	100.0	Bacteria	Proteobacteria	Alphaproteobacteria	Rhizobiales	Rhizobiaceae	Rhizobium	Multi-affiliation	0	0	1	0	0	0	0	0	0	0	0	0	0
B_6816	94.8	100.0	Bacteria	Proteobacteria	Alphaproteobacteria	Rhodobacterales	Rhodobacteraceae	unknown genus	unknown species	0	0	0	0	1	0	0	0	0	0	0	0	0
B_6818	100.0	100.0	Bacteria	Proteobacteria	Alphaproteobacteria	Rhizobiales	Xanthobacteraceae	Aquabacter	unknown species	0	0	0	0	0	0	0	0	0	0	1	0	0
B_6838	97.0	99.8	Bacteria	Planctomycetes	Planctomycetacia	Planctomycetales	Planctomycetaceae	Blastopirellula	unknown species	0	0	0	1	0	0	0	0	0	0	0	0	0
B_6858	88.2	100.0	Bacteria	Parcubacteria	unknown class	unknown order	unknown family	unknown genus	unknown species	0	0	1	0	2	0	0	0	0	0	0	0	0
B_6868	99.8	100.0	Bacteria	Bacteroidetes	Sphingobacteriia	Sphingobacteriales	Chitinophagaceae	Lacibacter	Multi-affiliation	0	0	0	0	0	0	0	0	0	0	0	0	2
B_6908	98.8	99.1	Bacteria	Planctomycetes	Planctomycetacia	Planctomycetales	Planctomycetaceae	Pirellula	unknown species	0	0	0	0	1	0	0	0	0	0	0	0	0
B_6915	100.0	97.7	Bacteria	Verrucomicrobia	Verrucomicrobiae	Verrucomicrobiales	Verrucomicrobiaceae	unknown genus	Verrucomicrobia bacterium SCGC AAA027-I19	0	0	0	0	0	0	0	0	2	0	0	0	0
B_6937	95.3	100.0	Bacteria	Proteobacteria	Betaproteobacteria	Rhodocyclales	Rhodocyclaceae	Uliginosibacterium	Multi-affiliation	0	0	0	1	0	0	0	0	0	0	0	0	0
B_6995	100.0	100.0	Bacteria	Proteobacteria	Betaproteobacteria	Burkholderiales	Oxalobacteraceae	unknown genus	Triticum aestivum (bread wheat)	0	0	0	0	0	0	1	0	0	0	1	0	0
B_7003	100.0	100.0	Bacteria	Proteobacteria	Betaproteobacteria	Rhodocyclales	Rhodocyclaceae	Methyloversatilis	Multi-affiliation	0	0	0	0	0	0	0	1	0	0	0	0	0
B_7004	97.6	99.1	Bacteria	Verrucomicrobia	Verrucomicrobiae	Verrucomicrobiales	Verrucomicrobiaceae	Luteolibacter	unknown species	0	0	0	1	0	0	0	0	0	0	0	0	0
B_7083	97.0	100.0	Bacteria	Proteobacteria	Alphaproteobacteria	Rickettsiales	mitochondria	unknown genus	Helianthus annuus (common sunflower)	0	0	0	0	0	0	0	0	0	1	0	0	0
B_7096	98.6	100.0	Bacteria	Gemmatimonadetes	Gemmatimonadetes	Gemmatimonadales	Gemmatimonadaceae	unknown genus	unknown species	0	0	1	0	0	0	0	0	0	0	0	0	0
B_7118	98.1	100.0	Bacteria	Bacteroidetes	Flavobacteriia	Flavobacteriales	Flavobacteriaceae	Cloacibacterium	unknown species	0	0	0	1	0	0	0	0	0	0	0	0	0
B_7141	94.6	100.0	Bacteria	Tenericutes	Mollicutes	Mycoplasmatales	Mycoplasmataceae	unknown genus	unknown species	0	0	0	0	0	0	0	2	1	1	0	0	0
B_7146	96.3	100.0	Bacteria	Planctomycetes	OM190	unknown order	unknown family	unknown genus	unknown species	0	0	0	2	0	0	0	0	0	0	0	0	0
B_7182	99.1	100.0	Bacteria	Proteobacteria	Gammaproteobacteria	Pseudomonadales	Pseudomonadaceae	Pseudomonas	Multi-affiliation	0	0	2	1	0	0	0	0	0	0	0	0	0
B_7200	100.0	100.0	Bacteria	Proteobacteria	Betaproteobacteria	Burkholderiales	Oxalobacteraceae	Massilia	unknown species	0	0	0	0	0	0	0	0	0	1	0	0	0
B_7225	99.8	100.0	Bacteria	Proteobacteria	Gammaproteobacteria	Pseudomonadales	Moraxellaceae	Acinetobacter	Multi-affiliation	0	0	0	0	0	0	0	0	0	0	0	0	1
B_7232	98.8	100.0	Bacteria	Proteobacteria	Alphaproteobacteria	Rhizobiales	Hyphomicrobiaceae	Hyphomicrobium	unknown species	0	0	0	0	1	0	0	0	0	0	0	0	0
B_7241	96.5	100.0	Bacteria	Proteobacteria	Deltaproteobacteria	Bdellovibrionales	Bdellovibrionaceae	Bdellovibrio	unknown species	0	0	1	0	0	0	0	0	0	0	0	0	0
B_7276	98.4	100.0	Bacteria	Proteobacteria	Betaproteobacteria	Burkholderiales	Comamonadaceae	Variovorax	unknown species	0	0	0	1	0	0	0	0	0	0	0	0	0
B_7332	99.1	100.0	Bacteria	Proteobacteria	Deltaproteobacteria	Myxococcales	Polyangiaceae	Sorangium	unknown species	0	0	0	0	0	0	0	0	0	0	1	0	0
B_7340	99.3	99.1	Bacteria	Proteobacteria	Gammaproteobacteria	Xanthomonadales	Xanthomonadaceae	Multi-affiliation	Multi-affiliation	0	1	0	0	0	0	0	0	0	0	0	0	0
B_7381	100.0	100.0	Bacteria	Proteobacteria	Alphaproteobacteria	Rhizobiales	Hyphomicrobiaceae	Hyphomicrobium	Multi-affiliation	0	1	0	0	0	0	0	0	0	0	0	0	0
B_7433	99.5	100.0	Bacteria	Actinobacteria	Actinobacteria	Kineosporiales	Kineosporiaceae	Kineosporia	unknown species	0	0	0	0	0	0	0	0	0	0	0	1	0
B_7438	99.0	100.0	Bacteria	Planctomycetes	Planctomycetacia	Planctomycetales	Planctomycetaceae	Gemmata	unknown species	0	1	0	0	0	0	0	0	0	0	0	0	0
B_7460	100.0	100.0	Bacteria	Bacteroidetes	Flavobacteriia	Flavobacteriales	Flavobacteriaceae	Flavobacterium	unknown species	0	0	0	0	0	0	0	0	3	0	0	0	0
B_7484	96.5	99.5	Bacteria	Proteobacteria	Betaproteobacteria	Rhodocyclales	Rhodocyclaceae	Uliginosibacterium	unknown species	0	0	1	1	0	0	0	0	0	0	0	0	0
B_7489	98.8	96.7	Bacteria	Proteobacteria	Betaproteobacteria	Burkholderiales	Comamonadaceae	Aquabacterium	unknown species	0	0	0	0	0	1	0	0	0	0	0	0	0
B_7513	99.1	100.0	Bacteria	Proteobacteria	Gammaproteobacteria	Enterobacteriales	Enterobacteriaceae	Multi-affiliation	Multi-affiliation	0	0	0	1	0	0	0	0	0	0	0	0	0
B_7529	98.4	100.0	Bacteria	Proteobacteria	Gammaproteobacteria	Multi-affiliation	Multi-affiliation	Multi-affiliation	Multi-affiliation	0	0	0	0	1	0	0	0	0	0	0	0	0
B_7531	98.6	97.0	Bacteria	Verrucomicrobia	Verrucomicrobiae	Verrucomicrobiales	Verrucomicrobiaceae	Haloferula	Haloferula luteola	0	0	1	3	0	0	0	0	0	0	0	0	0
B_7540	97.9	100.0	Bacteria	Proteobacteria	Betaproteobacteria	SC-I-84	unknown family	unknown genus	unknown species	0	1	0	0	0	0	0	0	0	0	0	0	0
B_7546	96.7	97.7	Bacteria	Verrucomicrobia	Verrucomicrobiae	Verrucomicrobiales	unknown family	unknown genus	unknown species	0	0	0	0	0	0	0	0	0	1	0	0	0
B_7560	98.8	99.8	Bacteria	Acidobacteria	Acidobacteria	Subgroup 4	unknown family	Blastocatella	unknown species	0	0	3	0	1	0	0	0	0	0	0	0	0
B_7580	98.3	100.0	Bacteria	Proteobacteria	Alphaproteobacteria	Rhizobiales	Bradyrhizobiaceae	Bosea	Multi-affiliation	0	0	0	1	0	0	0	0	0	0	0	0	0
B_7614	99.0	100.0	Bacteria	Proteobacteria	Alphaproteobacteria	Rhizobiales	JG35-K1-AG5	unknown genus	unknown species	0	0	0	1	2	2	0	0	0	0	0	0	0
B_7623	97.0	99.8	Bacteria	Planctomycetes	Planctomycetacia	Planctomycetales	Planctomycetaceae	Blastopirellula	unknown species	0	0	0	0	0	1	0	0	1	0	0	0	0
B_7636	100.0	100.0	Bacteria	Armatimonadetes	unknown class	unknown order	unknown family	unknown genus	unknown species	0	0	0	1	0	0	0	0	0	0	0	0	0
B_7668	89.0	96.7	Bacteria	Bacteroidetes	Cytophagia	Cytophagales	Cytophagaceae	unknown genus	unknown species	0	0	0	0	0	0	0	0	0	3	0	0	0
B_7696	100.0	100.0	Bacteria	Bacteroidetes	Flavobacteriia	Flavobacteriales	Flavobacteriaceae	Chryseobacterium	unknown species	0	0	0	1	0	0	0	0	1	0	0	0	0
B_7699	98.6	100.0	Bacteria	Bacteroidetes	Sphingobacteriia	Sphingobacteriales	Chitinophagaceae	unknown genus	unknown species	0	1	0	0	0	0	0	0	0	0	0	0	0
B_7700	100.0	100.0	Bacteria	Bacteroidetes	Flavobacteriia	Flavobacteriales	Flavobacteriaceae	Flavobacterium	Flavobacterium sp.	0	1	0	0	0	0	0	0	0	0	0	0	0
B_7727	97.2	100.0	Bacteria	Proteobacteria	Deltaproteobacteria	Myxococcales	Polyangiaceae	Sorangium	unknown species	0	1	0	0	0	0	0	0	0	0	0	0	0
B_7739	95.3	99.8	Bacteria	Tenericutes	Mollicutes	Mycoplasmatales	Mycoplasmataceae	unknown genus	unknown species	0	0	0	0	0	2	0	0	1	0	0	0	0
B_7753	93.9	100.0	Bacteria	Chlamydiae	Chlamydiae	Chlamydiales	Parachlamydiaceae	Multi-affiliation	Multi-affiliation	0	0	0	0	0	0	0	0	0	0	0	1	0
B_7760	92.5	100.0	Bacteria	Chlamydiae	Chlamydiae	Chlamydiales	Chlamydiales Incertae Sedis	Criblamydia	unknown species	0	0	0	0	0	0	0	1	0	0	0	0	0
B_7761	100.0	96.7	Bacteria	Proteobacteria	Gammaproteobacteria	Enterobacteriales	Enterobacteriaceae	Multi-affiliation	Multi-affiliation	0	0	0	0	0	0	0	0	0	0	2	0	0
B_7774	97.4	100.0	Bacteria	Proteobacteria	Gammaproteobacteria	Enterobacteriales	Enterobacteriaceae	Multi-affiliation	Multi-affiliation	0	0	0	0	0	0	0	0	0	1	0	0	0
B_7815	95.8	100.0	Bacteria	Proteobacteria	Gammaproteobacteria	Xanthomonadales	Xanthomonadaceae	Dokdonella	unknown species	0	1	0	0	0	0	0	0	0	0	0	0	0
B_7824	98.6	100.0	Bacteria	Actinobacteria	Thermoleophilia	Solirubrobacterales	480-2	unknown genus	unknown species	0	0	0	0	0	0	0	0	0	1	0	0	0
B_7839	98.8	99.3	Bacteria	Proteobacteria	Betaproteobacteria	Burkholderiales	Comamonadaceae	Multi-affiliation	Multi-affiliation	0	0	0	0	0	0	0	0	0	0	1	0	0
B_7848	99.1	100.0	Bacteria	Proteobacteria	Betaproteobacteria	Methylophilales	Methylophilaceae	Methylophilus	Multi-affiliation	0	0	0	0	1	0	0	0	0	0	0	0	0
B_7849	96.3	100.0	Bacteria	Proteobacteria	Betaproteobacteria	Rhodocyclales	Rhodocyclaceae	Uliginosibacterium	unknown species	0	0	0	1	1	0	0	0	0	0	0	0	0
B_7884	94.7	99.0	Bacteria	Planctomycetes	Planctomycetacia	Planctomycetales	Planctomycetaceae	Blastopirellula	unknown species	0	0	0	0	0	0	1	0	0	0	0	0	0
B_7913	100.0	100.0	Bacteria	Proteobacteria	Alphaproteobacteria	Rhodospirillales	Acetobacteraceae	Roseomonas	Multi-affiliation	0	0	0	0	0	0	0	0	1	0	0	0	0
B_7934	91.5	100.0	Bacteria	Proteobacteria	Alphaproteobacteria	Rickettsiales	Rickettsiales Incertae Sedis	Candidatus Odyssella	unknown species	0	3	0	0	0	0	0	0	0	0	0	0	0
B_7987	95.2	96.8	Bacteria	Planctomycetes	Planctomycetacia	Planctomycetales	Planctomycetaceae	Planctomyces	unknown species	0	2	0	0	0	0	0	0	0	1	0	0	0
B_7990	99.3	99.8	Bacteria	Actinobacteria	Actinobacteria	Corynebacteriales	Mycobacteriaceae	Mycobacterium	Multi-affiliation	0	0	0	0	0	1	0	0	0	0	0	0	0
B_8046	98.1	100.0	Bacteria	Verrucomicrobia	OPB35 soil group	unknown order	unknown family	unknown genus	unknown species	0	3	0	0	0	0	0	0	0	0	0	0	0
B_8064	98.6	100.0	Bacteria	Verrucomicrobia	Verrucomicrobiae	Verrucomicrobiales	Verrucomicrobiaceae	Multi-affiliation	Multi-affiliation	0	0	0	1	0	0	0	0	0	0	0	0	0
B_8185	92.5	100.0	Bacteria	Proteobacteria	Deltaproteobacteria	GR-WP33-30	unknown family	unknown genus	unknown species	0	1	0	0	0	0	0	0	0	0	0	0	0
B_8204	99.3	100.0	Bacteria	Proteobacteria	Alphaproteobacteria	Rhodobacterales	Rhodobacteraceae	Rhodobacter	Rhodobacter sp.	0	1	0	0	0	0	0	0	0	0	0	0	0
B_8206	99.8	99.8	Bacteria	Proteobacteria	Alphaproteobacteria	Caulobacterales	Hyphomonadaceae	unknown genus	unknown species	0	0	0	0	0	0	0	0	0	2	0	0	0
B_8227	99.0	100.0	Bacteria	Proteobacteria	Alphaproteobacteria	Rhodobacterales	Rhodobacteraceae	Multi-affiliation	Multi-affiliation	0	1	0	0	0	0	0	0	0	0	0	0	0
B_8261	96.0	100.0	Bacteria	Bacteroidetes	Sphingobacteriia	Sphingobacteriales	Saprospiraceae	unknown genus	unknown species	0	0	1	0	0	0	0	0	0	0	0	0	0
B_8298	94.4	100.0	Bacteria	Proteobacteria	Gammaproteobacteria	Xanthomonadales	Xanthomonadaceae	Dokdonella	unknown species	0	0	0	3	0	0	0	0	0	0	0	0	0
B_8339	97.3	100.0	Bacteria	Proteobacteria	Alphaproteobacteria	Rhodospirillales	Acetobacteraceae	Multi-affiliation	Multi-affiliation	0	0	0	0	0	0	0	0	0	2	0	0	0
B_8393	98.8	100.0	Bacteria	Actinobacteria	Actinobacteria	Corynebacteriales	Nocardiaceae	Gordonia	Multi-affiliation	0	0	0	0	0	0	0	0	0	0	0	1	0
B_8421	100.0	100.0	Bacteria	Bacteroidetes	Flavobacteriia	Flavobacteriales	Flavobacteriaceae	Flavobacterium	Flavobacterium johnsoniae	0	0	0	0	0	0	0	0	0	2	0	0	0
B_8433	94.9	99.5	Bacteria	Verrucomicrobia	Verrucomicrobiae	Verrucomicrobiales	Verrucomicrobiaceae	Luteolibacter	unknown species	0	0	0	2	0	0	0	0	0	0	0	0	0
B_8443	99.1	100.0	Bacteria	Proteobacteria	Multi-affiliation	Multi-affiliation	Multi-affiliation	Multi-affiliation	Multi-affiliation	0	0	0	0	0	0	0	0	0	0	0	0	2
B_8452	98.8	100.0	Bacteria	Proteobacteria	Gammaproteobacteria	Alteromonadales	Shewanellaceae	Shewanella	unknown species	0	0	0	0	0	0	1	0	0	0	1	0	0
B_8471	100.0	100.0	Bacteria	Proteobacteria	Gammaproteobacteria	Xanthomonadales	Xanthomonadaceae	Stenotrophomonas	Multi-affiliation	0	0	1	0	0	0	0	0	0	0	0	0	0
B_8500	97.5	99.8	Bacteria	Planctomycetes	Phycisphaerae	WD2101 soil group	unknown family	unknown genus	unknown species	2	0	0	0	0	0	0	0	0	0	0	0	0
B_8539	99.8	100.0	Bacteria	Proteobacteria	Alphaproteobacteria	Sphingomonadales	Sphingomonadaceae	Sphingopyxis	Multi-affiliation	0	0	0	0	2	0	0	0	0	0	0	0	0
B_8618	100.0	100.0	Bacteria	Firmicutes	Clostridia	Clostridiales	Ruminococcaceae	Hydrogenoanaerobacterium	Hydrogenoanaerobacterium saccharovorans	0	0	0	0	0	0	0	2	0	0	0	0	0
B_8646	94.1	100.0	Bacteria	Proteobacteria	Alphaproteobacteria	Rhizobiales	Rhizobiaceae	Rhizobium	unknown species	0	0	0	0	1	0	0	0	0	0	0	0	0
B_8694	99.3	99.8	Bacteria	Planctomycetes	Planctomycetacia	Planctomycetales	Planctomycetaceae	Gemmata	unknown species	0	0	0	0	0	0	0	0	0	0	1	0	0
B_8719	96.9	99.5	Bacteria	Bacteroidetes	Flavobacteriia	Flavobacteriales	Cryomorphaceae	Fluviicola	unknown species	0	1	0	0	0	0	0	0	0	0	0	0	0
B_8753	99.3	100.0	Bacteria	Bacteroidetes	Flavobacteriia	Flavobacteriales	Flavobacteriaceae	Flavobacterium	unknown species	0	0	0	0	0	0	0	0	0	0	1	0	0
B_8761	100.0	100.0	Bacteria	Bacteroidetes	Flavobacteriia	Flavobacteriales	Flavobacteriaceae	Flavobacterium	unknown species	0	0	0	0	0	0	0	0	1	0	0	0	0
B_8764	98.8	100.0	Bacteria	Bacteroidetes	Flavobacteriia	Flavobacteriales	Flavobacteriaceae	Flavobacterium	Multi-affiliation	0	0	0	0	0	0	0	0	0	0	0	0	1
B_8767	98.1	99.3	Bacteria	Bacteroidetes	Flavobacteriia	Flavobacteriales	Flavobacteriaceae	Flavobacterium	Flavobacterium sp.	0	2	0	0	0	0	0	0	0	0	0	0	0
B_8798	98.8	100.0	Bacteria	Verrucomicrobia	Opitutae	Opitutales	Opitutaceae	Opitutus	unknown species	0	0	0	0	0	0	0	0	0	2	0	0	0
B_8808	94.4	100.0	Bacteria	Tenericutes	Mollicutes	Mycoplasmatales	Mycoplasmataceae	unknown genus	unknown species	0	0	0	0	0	2	0	0	0	0	0	0	0
B_8830	97.2	100.0	Bacteria	Planctomycetes	OM190	unknown order	unknown family	unknown genus	unknown species	0	1	0	0	0	0	0	0	0	0	0	0	0
B_8834	95.6	100.0	Bacteria	TM6	unknown class	unknown order	unknown family	unknown genus	unknown species	1	0	0	0	0	0	0	0	0	0	0	0	0
B_8893	100.0	100.0	Bacteria	Proteobacteria	Gammaproteobacteria	Pseudomonadales	Pseudomonadaceae	Pseudomonas	Multi-affiliation	0	1	0	0	0	0	0	0	0	0	0	0	0
B_8897	100.0	100.0	Bacteria	Proteobacteria	Gammaproteobacteria	Pseudomonadales	Pseudomonadaceae	Pseudomonas	Pseudomonas sp.	0	0	0	0	0	0	0	0	1	0	0	0	0
B_8929	94.2	99.8	Bacteria	Proteobacteria	Gammaproteobacteria	Xanthomonadales	Xanthomonadaceae	Dokdonella	unknown species	0	0	2	1	0	0	0	0	0	0	0	0	0
B_8968	98.6	100.0	Bacteria	Proteobacteria	Betaproteobacteria	Burkholderiales	Comamonadaceae	unknown genus	unknown species	0	0	0	0	0	0	0	1	0	0	0	0	0
B_9056	94.0	99.5	Bacteria	Proteobacteria	Alphaproteobacteria	DB1-14	unknown family	unknown genus	unknown species	0	0	0	0	0	0	0	0	0	0	2	0	0
B_9109	100.0	100.0	Bacteria	Proteobacteria	Alphaproteobacteria	Rhizobiales	Rhizobiales Incertae Sedis	Phreatobacter	unknown species	0	0	0	0	0	0	3	0	0	0	0	0	0
B_9141	100.0	100.0	Bacteria	Proteobacteria	Alphaproteobacteria	Rhodobacterales	Rhodobacteraceae	Rubellimicrobium	unknown species	0	0	1	0	0	0	0	0	0	0	0	0	0
B_9163	99.8	100.0	Bacteria	Proteobacteria	Alphaproteobacteria	Rhizobiales	Brucellaceae	Ochrobactrum	Multi-affiliation	0	0	0	1	0	0	0	0	0	0	0	0	0
B_9204	90.6	96.5	Bacteria	Verrucomicrobia	Verrucomicrobiae	Verrucomicrobiales	Verrucomicrobiaceae	unknown genus	unknown species	0	0	0	0	0	0	0	0	1	0	0	0	0
B_9209	99.0	100.0	Bacteria	Proteobacteria	Deltaproteobacteria	Bdellovibrionales	Bdellovibrionaceae	Bdellovibrio	unknown species	0	0	0	0	1	0	0	0	0	0	0	0	0
B_9212	98.0	100.0	Bacteria	Verrucomicrobia	Spartobacteria	Chthoniobacterales	FukuN18 freshwater group	unknown genus	unknown species	0	1	0	0	0	0	0	0	0	0	0	0	0
B_9247	98.7	96.6	Bacteria	Planctomycetes	Planctomycetacia	Planctomycetales	Planctomycetaceae	Gemmata	unknown species	0	1	0	0	0	0	0	0	0	0	0	0	0
B_9257	96.9	100.0	Bacteria	Chlorobi	Chlorobia	Chlorobiales	OPB56	unknown genus	unknown species	0	1	0	0	0	0	0	0	0	0	0	0	0
B_9258	93.6	100.0	Bacteria	Planctomycetes	Planctomycetacia	Planctomycetales	Planctomycetaceae	Pir4 lineage	unknown species	0	0	0	0	1	1	0	0	0	0	0	0	0
B_9265	98.1	100.0	Bacteria	Planctomycetes	Planctomycetacia	Planctomycetales	Planctomycetaceae	unknown genus	unknown species	0	1	1	0	1	0	0	0	0	0	0	0	0
B_9314	100.0	100.0	Bacteria	Bacteroidetes	Flavobacteriia	Flavobacteriales	Flavobacteriaceae	Moheibacter	unknown species	0	0	0	0	0	0	0	0	0	0	1	0	0
B_9346	96.5	99.5	Bacteria	Bacteroidetes	Flavobacteriia	Flavobacteriales	Flavobacteriaceae	Bergeyella	unknown species	1	0	0	0	0	0	0	0	0	0	0	0	0
B_9350	97.9	99.5	Bacteria	Bacteroidetes	Sphingobacteriia	Sphingobacteriales	NS11-12 marine group	unknown genus	unknown species	0	1	0	0	0	0	0	0	0	0	0	0	0
B_9364	98.8	100.0	Bacteria	Planctomycetes	Planctomycetacia	Planctomycetales	Planctomycetaceae	Schlesneria	unknown species	0	1	0	0	0	0	0	0	0	0	0	0	0
B_9369	93.6	99.8	Bacteria	Planctomycetes	Planctomycetacia	Planctomycetales	Planctomycetaceae	Pirellula	unknown species	0	1	0	0	0	0	0	0	0	0	0	1	0
B_9372	90.6	100.0	Bacteria	Planctomycetes	Phycisphaerae	mle1-8	unknown family	unknown genus	unknown species	0	0	0	0	0	0	0	0	1	0	0	0	0
B_9407	97.7	99.5	Bacteria	Proteobacteria	Betaproteobacteria	Burkholderiales	Comamonadaceae	Comamonas	Multi-affiliation	0	0	0	0	0	0	0	0	0	0	1	0	0
B_9425	94.9	99.5	Bacteria	Verrucomicrobia	Verrucomicrobiae	Verrucomicrobiales	Verrucomicrobiaceae	Luteolibacter	unknown species	0	0	0	3	0	0	0	0	0	0	0	0	0
B_9478	97.7	100.0	Bacteria	Proteobacteria	Gammaproteobacteria	Enterobacteriales	Enterobacteriaceae	Multi-affiliation	Multi-affiliation	0	0	0	2	0	0	0	0	0	0	0	0	0
B_9496	99.8	100.0	Bacteria	Proteobacteria	Gammaproteobacteria	Multi-affiliation	Multi-affiliation	Multi-affiliation	Multi-affiliation	0	1	0	0	0	0	0	0	0	0	0	0	0
B_9550	99.8	100.0	Bacteria	Proteobacteria	Gammaproteobacteria	Pseudomonadales	Pseudomonadaceae	Pseudomonas	Pseudomonas cuatrocienegasensis	0	0	0	2	0	0	0	0	0	0	0	0	0
B_9560	98.1	100.0	Bacteria	Proteobacteria	Gammaproteobacteria	Pseudomonadales	Pseudomonadaceae	Pseudomonas	unknown species	0	0	0	1	0	0	0	0	0	0	0	0	0
B_9599	99.1	100.0	Bacteria	Proteobacteria	Gammaproteobacteria	Multi-affiliation	Multi-affiliation	Multi-affiliation	Multi-affiliation	0	0	0	0	0	0	0	0	0	2	0	0	0
B_9605	96.5	100.0	Bacteria	Proteobacteria	Betaproteobacteria	Burkholderiales	Comamonadaceae	Leptothrix	unknown species	0	0	0	0	1	0	0	0	0	0	0	0	0
B_9623	96.0	100.0	Bacteria	Proteobacteria	Gammaproteobacteria	Xanthomonadales	Xanthomonadaceae	Multi-affiliation	Multi-affiliation	0	0	0	1	0	0	0	0	0	0	0	0	0
B_9630	99.5	100.0	Bacteria	Proteobacteria	Betaproteobacteria	Burkholderiales	Comamonadaceae	Xenophilus	unknown species	0	0	0	0	0	0	0	0	0	1	0	0	0
B_9646	98.1	100.0	Bacteria	Proteobacteria	Betaproteobacteria	Methylophilales	Methylophilaceae	Methylophilus	Multi-affiliation	0	0	1	0	0	0	0	0	0	0	0	0	0
B_9720	99.8	100.0	Bacteria	Proteobacteria	Alphaproteobacteria	Sphingomonadales	M05-Pitesti	unknown genus	unknown species	0	0	0	0	0	0	0	0	0	1	0	0	0
B_9723	98.8	100.0	Bacteria	Proteobacteria	Alphaproteobacteria	Rhizobiales	Bradyrhizobiaceae	Bosea	Multi-affiliation	0	0	0	1	0	0	0	0	0	0	0	0	0
B_9735	99.3	100.0	Bacteria	Proteobacteria	Alphaproteobacteria	Rhizobiales	Rhizobiaceae	Multi-affiliation	Multi-affiliation	0	0	0	2	0	0	0	0	0	0	0	0	0
B_9748	99.0	100.0	Bacteria	Proteobacteria	Alphaproteobacteria	Rhizobiales	JG35-K1-AG5	unknown genus	unknown species	0	0	0	0	0	1	0	0	0	0	0	0	0
B_9885	99.3	100.0	Bacteria	Verrucomicrobia	Opitutae	Opitutales	Opitutaceae	Opitutus	unknown species	0	2	0	0	0	0	0	0	0	0	0	0	0
B_9977	99.1	100.0	Bacteria	Proteobacteria	Betaproteobacteria	Burkholderiales	Comamonadaceae	Xenophilus	unknown species	0	0	0	0	0	0	0	0	0	0	1	0	0
B_10007	96.3	100.0	Bacteria	Proteobacteria	Betaproteobacteria	Rhodocyclales	Rhodocyclaceae	Uliginosibacterium	unknown species	0	0	1	0	2	0	0	0	0	0	0	0	0
B_10023	94.6	100.0	Bacteria	Proteobacteria	Deltaproteobacteria	Myxococcales	mle1-27	unknown genus	unknown species	0	0	0	0	0	0	0	0	0	0	0	1	0
B_10035	99.8	100.0	Bacteria	Planctomycetes	Phycisphaerae	Phycisphaerales	Phycisphaeraceae	SM1A02	unknown species	0	0	0	0	0	0	0	0	0	0	0	0	1
B_10051	99.3	99.5	Bacteria	Proteobacteria	Alphaproteobacteria	Rhizobiales	JG35-K1-AG5	unknown genus	unknown species	0	0	0	0	0	1	0	0	0	0	0	0	0
B_10064	98.7	96.5	Bacteria	Proteobacteria	Alphaproteobacteria	Rhizobiales	Rhizobiaceae	Rhizobium	unknown species	0	0	0	0	0	0	0	0	0	0	0	0	1
B_10124	95.5	100.0	Bacteria	Proteobacteria	Alphaproteobacteria	Rickettsiales	Rickettsiaceae	unknown genus	Rickettsiales bacterium Ac37b	0	0	0	1	0	0	0	0	0	0	0	0	0
B_10155	98.0	100.0	Bacteria	Proteobacteria	Alphaproteobacteria	Rhizobiales	Bradyrhizobiaceae	unknown genus	unknown species	0	0	0	0	0	0	1	0	0	0	1	0	0
B_10156	99.3	99.8	Bacteria	Proteobacteria	Alphaproteobacteria	Rhizobiales	Bradyrhizobiaceae	Bosea	Multi-affiliation	0	0	0	0	0	0	0	0	0	1	0	0	0
B_10185	98.5	100.0	Bacteria	Proteobacteria	Alphaproteobacteria	Rhizobiales	Multi-affiliation	Multi-affiliation	Multi-affiliation	0	0	0	0	0	2	0	0	0	0	0	0	0
B_10203	98.3	100.0	Bacteria	Proteobacteria	Alphaproteobacteria	Rhizobiales	Hyphomicrobiaceae	unknown genus	unknown species	0	1	0	0	0	0	0	2	0	0	0	0	0
B_10216	98.3	100.0	Bacteria	Proteobacteria	Alphaproteobacteria	Rhizobiales	Rhizobiaceae	Rhizobium	unknown species	0	0	0	0	0	0	0	0	1	0	0	0	0
B_10291	97.8	100.0	Bacteria	Proteobacteria	Alphaproteobacteria	Rhodobacterales	Rhodobacteraceae	Multi-affiliation	Multi-affiliation	0	1	0	0	0	0	0	0	0	0	0	0	0
B_10305	97.0	100.0	Bacteria	Proteobacteria	Alphaproteobacteria	Rhizobiales	JG35-K1-AG5	unknown genus	unknown species	0	0	0	0	0	0	0	0	0	0	0	0	1
B_10366	98.0	100.0	Bacteria	SHA-109	unknown class	unknown order	unknown family	unknown genus	unknown species	0	0	0	0	0	0	0	0	0	0	0	0	1
B_10368	93.3	100.0	Bacteria	Chloroflexi	Anaerolineae	Anaerolineales	Anaerolineaceae	unknown genus	unknown species	0	0	0	0	0	0	0	0	0	0	0	0	1
B_10385	97.8	100.0	Bacteria	Proteobacteria	Deltaproteobacteria	Bdellovibrionales	Bdellovibrionaceae	OM27 clade	unknown species	0	0	0	0	0	0	0	0	2	0	0	0	0
B_10477	99.0	100.0	Bacteria	Actinobacteria	Actinobacteria	Corynebacteriales	Nocardiaceae	Gordonia	Multi-affiliation	0	0	0	0	0	0	0	0	2	0	0	0	0
B_10593	98.6	100.0	Bacteria	Bacteroidetes	Flavobacteriia	Flavobacteriales	Flavobacteriaceae	Flavobacterium	Multi-affiliation	0	0	0	1	0	0	0	0	0	0	0	0	0
B_10624	98.3	99.3	Bacteria	Bacteroidetes	Flavobacteriia	Flavobacteriales	Flavobacteriaceae	Chryseobacterium	Chryseobacterium sp.	0	0	0	0	0	0	0	1	0	0	0	0	0
B_10653	94.2	93.4	Bacteria	Planctomycetes	Planctomycetacia	Planctomycetales	Planctomycetaceae	Pirellula	unknown species	0	0	0	0	0	0	0	0	0	0	0	0	1
B_10674	99.1	100.0	Bacteria	Proteobacteria	Betaproteobacteria	Burkholderiales	Comamonadaceae	Aquabacterium	unknown species	0	0	0	0	0	0	0	1	0	0	0	0	0
B_10688	98.6	99.5	Bacteria	Proteobacteria	Gammaproteobacteria	Multi-affiliation	Multi-affiliation	Multi-affiliation	Multi-affiliation	0	0	0	0	0	0	0	0	0	0	1	0	0
B_10707	97.4	99.5	Bacteria	Proteobacteria	Gammaproteobacteria	Chromatiales	Chromatiaceae	Rheinheimera	unknown species	0	0	0	0	0	0	0	0	1	0	0	0	0
B_10742	99.1	99.3	Bacteria	Proteobacteria	Gammaproteobacteria	Cellvibrionales	Cellvibrionaceae	Cellvibrio	Multi-affiliation	0	0	0	0	0	0	1	0	0	0	0	0	0
B_10765	99.1	100.0	Bacteria	Proteobacteria	Gammaproteobacteria	Multi-affiliation	Multi-affiliation	Multi-affiliation	Multi-affiliation	0	0	0	0	0	0	0	0	0	0	0	0	1
B_10789	98.6	100.0	Bacteria	Proteobacteria	Gammaproteobacteria	Pseudomonadales	Pseudomonadaceae	Pseudomonas	Multi-affiliation	0	0	0	0	0	0	0	0	0	0	2	0	0
B_10931	95.5	99.5	Bacteria	Tenericutes	Mollicutes	Mycoplasmatales	Mycoplasmataceae	unknown genus	unknown species	1	0	0	0	0	0	0	0	0	0	0	0	0
B_10972	98.4	100.0	Bacteria	Proteobacteria	Betaproteobacteria	Nitrosomonadales	Nitrosomonadaceae	Nitrosomonas	Multi-affiliation	1	0	0	0	0	0	0	0	0	0	0	0	0
B_11010	98.8	100.0	Bacteria	Proteobacteria	Betaproteobacteria	Burkholderiales	Comamonadaceae	Comamonas	unknown species	0	0	0	0	0	0	0	0	0	0	1	0	0
B_11052	97.7	100.0	Bacteria	Proteobacteria	Gammaproteobacteria	Pseudomonadales	Moraxellaceae	Alkanindiges	unknown species	0	0	0	0	0	0	0	0	0	0	0	1	0
B_11070	94.8	100.0	Bacteria	Proteobacteria	Deltaproteobacteria	Bdellovibrionales	Bdellovibrionaceae	Bdellovibrio	unknown species	0	0	1	0	0	0	0	0	0	0	0	0	0
B_11142	99.3	100.0	Bacteria	Cyanobacteria	ML635J-21	unknown order	unknown family	unknown genus	unknown species	0	0	0	0	1	0	0	0	0	0	0	0	0
B_11218	99.3	100.0	Bacteria	Proteobacteria	Alphaproteobacteria	Rhizobiales	Hyphomicrobiaceae	Devosia	unknown species	0	0	0	1	0	0	0	0	0	0	0	0	0
B_11223	95.8	99.8	Bacteria	Proteobacteria	Alphaproteobacteria	Rhizobiales	Multi-affiliation	Multi-affiliation	Multi-affiliation	0	0	0	0	0	0	0	0	0	1	0	0	0
B_11254	98.8	100.0	Bacteria	Proteobacteria	Alphaproteobacteria	Rhizobiales	Hyphomicrobiaceae	Hyphomicrobium	unknown species	0	0	0	0	0	1	0	0	0	0	0	0	0
B_11318	100.0	100.0	Bacteria	Proteobacteria	Alphaproteobacteria	Rhizobiales	Rhizobiaceae	Rhizobium	unknown species	0	0	0	0	0	0	1	0	0	0	0	0	0
B_11334	98.3	100.0	Bacteria	Proteobacteria	Alphaproteobacteria	Rhizobiales	Xanthobacteraceae	Variibacter	unknown species	0	1	0	0	0	0	0	0	0	0	0	0	0
B_11336	97.8	100.0	Bacteria	Proteobacteria	Alphaproteobacteria	Rickettsiales	Rickettsiales Incertae Sedis	Candidatus Captivus	unknown species	0	0	1	0	0	0	0	0	0	0	0	0	0
B_11392	99.0	100.0	Bacteria	Proteobacteria	Alphaproteobacteria	Rhodobacterales	Rhodobacteraceae	Tabrizicola	unknown species	0	0	0	0	0	0	0	0	1	0	0	0	0
B_11482	97.0	100.0	Bacteria	Planctomycetes	Planctomycetacia	Planctomycetales	Planctomycetaceae	Blastopirellula	unknown species	0	0	0	0	0	0	0	0	0	0	0	0	3
B_11492	98.8	100.0	Bacteria	Planctomycetes	Planctomycetacia	Planctomycetales	Planctomycetaceae	Blastopirellula	unknown species	0	0	0	0	0	0	0	0	0	1	0	0	0
B_11495	100.0	100.0	Bacteria	Chloroflexi	Caldilineae	Caldilineales	Caldilineaceae	unknown genus	unknown species	0	0	0	0	2	0	0	0	0	0	0	0	0
B_11515	96.5	99.3	Bacteria	Proteobacteria	Deltaproteobacteria	Bdellovibrionales	Bdellovibrionaceae	Bdellovibrio	unknown species	0	0	0	0	2	0	0	0	0	0	0	0	0
B_11627	99.5	96.6	Bacteria	Planctomycetes	Planctomycetacia	Planctomycetales	Planctomycetaceae	Gemmata	unknown species	1	0	0	0	0	0	0	0	0	0	0	0	0
B_11652	98.5	99.8	Bacteria	Actinobacteria	Actinobacteria	Corynebacteriales	Nocardiaceae	Gordonia	Multi-affiliation	0	0	0	0	0	1	0	0	0	0	1	0	0
B_11676	98.0	100.0	Bacteria	Actinobacteria	Actinobacteria	Corynebacteriales	Mycobacteriaceae	Mycobacterium	Multi-affiliation	0	0	0	0	0	0	0	0	0	1	0	0	0
B_11677	97.8	100.0	Bacteria	Actinobacteria	Actinobacteria	Corynebacteriales	Nocardiaceae	Gordonia	Multi-affiliation	0	0	0	0	0	0	0	0	0	0	0	0	1
B_11690	96.4	100.0	Bacteria	Planctomycetes	Planctomycetacia	Planctomycetales	Planctomycetaceae	unknown genus	unknown species	0	1	0	0	0	0	0	0	0	0	0	0	0
B_11697	98.3	96.6	Bacteria	Planctomycetes	Planctomycetacia	Planctomycetales	Planctomycetaceae	Gemmata	unknown species	0	0	0	0	0	1	0	0	0	0	0	0	0
B_11705	98.6	100.0	Bacteria	Planctomycetes	Planctomycetacia	Planctomycetales	Planctomycetaceae	Pir4 lineage	unknown species	1	0	0	0	0	0	0	0	0	0	0	0	0
B_11762	100.0	100.0	Bacteria	Bacteroidetes	Sphingobacteriia	Sphingobacteriales	Chitinophagaceae	Flavihumibacter	Multi-affiliation	0	0	0	0	1	1	0	0	0	0	0	0	0
B_11784	97.6	96.9	Bacteria	Bacteroidetes	Sphingobacteriia	Sphingobacteriales	NS11-12 marine group	unknown genus	unknown species	0	0	1	0	0	0	0	0	0	0	0	0	0
B_11829	100.0	100.0	Bacteria	Bacteroidetes	Flavobacteriia	Flavobacteriales	Flavobacteriaceae	Flavobacterium	Flavobacterium sp.	0	0	0	0	0	0	1	0	0	0	0	0	0
B_11853	100.0	100.0	Bacteria	Bacteroidetes	Sphingobacteriia	Sphingobacteriales	Chitinophagaceae	unknown genus	unknown species	0	0	0	0	0	0	0	0	0	0	0	1	1
B_11857	99.5	100.0	Bacteria	Bacteroidetes	Sphingobacteriia	Sphingobacteriales	Chitinophagaceae	Filimonas	unknown species	0	0	0	0	0	0	0	0	0	0	0	1	0
B_11877	99.8	100.0	Bacteria	Bacteroidetes	Flavobacteriia	Flavobacteriales	Flavobacteriaceae	Flavobacterium	Flavobacterium sp.	0	0	2	0	0	0	0	0	0	0	0	0	0
B_11887	96.9	100.0	Bacteria	Bacteroidetes	Flavobacteriia	Flavobacteriales	Flavobacteriaceae	Cloacibacterium	Multi-affiliation	0	0	1	0	0	0	0	0	0	0	0	0	0
B_11896	97.6	99.3	Bacteria	Bacteroidetes	Flavobacteriia	Flavobacteriales	Flavobacteriaceae	Cloacibacterium	unknown species	0	0	0	1	0	0	0	2	0	0	0	0	0
B_11929	96.0	100.0	Bacteria	Planctomycetes	Planctomycetacia	Planctomycetales	Planctomycetaceae	unknown genus	unknown species	0	3	0	0	0	0	0	0	0	0	0	0	0
B_11946	99.8	100.0	Bacteria	Verrucomicrobia	Verrucomicrobiae	Verrucomicrobiales	Verrucomicrobiaceae	Prosthecobacter	Prosthecobacter debontii	0	0	0	0	0	0	0	0	0	0	0	0	1
B_11953	86.4	100.0	Bacteria	Proteobacteria	Deltaproteobacteria	Multi-affiliation	Multi-affiliation	Multi-affiliation	Multi-affiliation	0	0	0	0	0	0	0	2	0	0	0	0	0
B_11966	99.1	100.0	Bacteria	Verrucomicrobia	Opitutae	Opitutales	Opitutaceae	Opitutus	unknown species	0	0	0	1	0	0	0	0	0	0	0	0	0
B_12000	95.3	99.8	Bacteria	Tenericutes	Mollicutes	Mycoplasmatales	Mycoplasmataceae	unknown genus	unknown species	0	0	0	0	0	1	0	0	0	0	0	0	0
B_12017	97.0	99.5	Bacteria	Verrucomicrobia	Verrucomicrobiae	Verrucomicrobiales	Verrucomicrobiaceae	Haloferula	Haloferula luteola	0	0	0	1	0	0	0	0	0	0	0	0	0
B_12041	94.2	100.0	Bacteria	Chlamydiae	Chlamydiae	Chlamydiales	Parachlamydiaceae	Candidatus Protochlamydia	Candidatus Protochlamydia amoebophila UWE25	0	0	0	0	1	0	0	0	0	0	0	0	0
B_12046	92.0	100.0	Bacteria	Chlamydiae	Chlamydiae	Chlamydiales	Parachlamydiaceae	Neochlamydia	Neochlamydia hartmannellae	0	0	0	0	0	0	0	1	0	0	0	1	0
B_12050	100.0	96.7	Bacteria	Proteobacteria	Gammaproteobacteria	Multi-affiliation	Multi-affiliation	Multi-affiliation	Multi-affiliation	1	0	0	0	0	0	0	0	0	0	0	0	0
B_12051	93.3	100.0	Bacteria	Chlamydiae	Chlamydiae	Chlamydiales	Simkaniaceae	Candidatus Rhabdochlamydia	unknown species	0	0	0	0	0	0	0	0	0	0	0	0	1
B_12100	99.1	100.0	Bacteria	Proteobacteria	Gammaproteobacteria	Cellvibrionales	Cellvibrionaceae	Cellvibrio	Multi-affiliation	0	0	0	0	0	0	0	0	0	0	0	0	1
B_12131	100.0	100.0	Bacteria	Proteobacteria	Gammaproteobacteria	Multi-affiliation	Multi-affiliation	Multi-affiliation	Multi-affiliation	0	0	0	1	0	0	0	0	0	0	0	0	0
B_12244	94.2	100.0	Bacteria	Proteobacteria	Betaproteobacteria	Nitrosomonadales	Nitrosomonadaceae	unknown genus	unknown species	0	0	0	0	1	0	0	0	0	0	0	0	0
B_12275	99.3	100.0	Bacteria	Proteobacteria	Gammaproteobacteria	Pseudomonadales	Pseudomonadaceae	Pseudomonas	Multi-affiliation	0	0	0	0	1	0	0	0	0	0	0	0	0
B_12289	98.8	100.0	Bacteria	Proteobacteria	Gammaproteobacteria	Pseudomonadales	Pseudomonadaceae	Pseudomonas	unknown species	0	0	0	0	1	0	0	0	0	0	0	0	0
B_12358	88.7	99.1	Bacteria	Chlamydiae	Chlamydiae	Chlamydiales	Parachlamydiaceae	Candidatus Metachlamydia	Chlamydia sp.	0	0	0	0	0	0	0	0	0	0	1	0	0
B_12393	99.1	100.0	Bacteria	Proteobacteria	Betaproteobacteria	Burkholderiales	Comamonadaceae	Multi-affiliation	Multi-affiliation	0	0	0	1	0	0	0	0	0	0	0	0	0
B_12395	98.8	99.5	Bacteria	Proteobacteria	Gammaproteobacteria	Xanthomonadales	Xanthomonadaceae	Multi-affiliation	Multi-affiliation	0	3	0	0	0	0	0	0	0	0	0	0	0
B_12403	95.3	100.0	Bacteria	Proteobacteria	Betaproteobacteria	Burkholderiales	Comamonadaceae	Paucibacter	Pelomonas sp.	0	0	1	0	0	0	0	0	0	0	0	0	0
B_12415	99.1	100.0	Bacteria	Proteobacteria	Betaproteobacteria	Burkholderiales	Comamonadaceae	Multi-affiliation	Multi-affiliation	0	0	0	0	1	0	0	0	0	0	0	0	0
B_12456	98.1	100.0	Bacteria	Proteobacteria	Betaproteobacteria	Burkholderiales	Comamonadaceae	Multi-affiliation	Multi-affiliation	0	0	0	0	0	0	0	0	1	0	0	0	0
B_12473	98.6	100.0	Bacteria	Proteobacteria	Gammaproteobacteria	Multi-affiliation	Multi-affiliation	Multi-affiliation	Multi-affiliation	0	0	0	0	0	0	0	0	0	0	1	0	2
B_12491	99.1	100.0	Bacteria	Proteobacteria	Betaproteobacteria	Burkholderiales	Comamonadaceae	Multi-affiliation	Multi-affiliation	0	0	1	0	0	0	0	0	0	0	0	0	0
B_12569	91.6	99.5	Bacteria	Proteobacteria	Deltaproteobacteria	Oligoflexales	Oligoflexaceae	unknown genus	unknown species	0	1	0	0	0	0	0	0	0	0	0	0	0
B_12608	93.8	100.0	Bacteria	Chloroflexi	Chloroflexia	Chloroflexales	Roseiflexaceae	Roseiflexus	unknown species	0	0	0	0	1	0	0	0	0	0	0	0	0
B_12682	98.3	100.0	Bacteria	Proteobacteria	Alphaproteobacteria	Sphingomonadales	Sphingomonadaceae	Novosphingobium	Multi-affiliation	0	0	0	0	0	1	0	0	1	0	0	0	0
B_12737	98.3	100.0	Bacteria	Proteobacteria	Alphaproteobacteria	Rhizobiales	Hyphomicrobiaceae	Hyphomicrobium	unknown species	0	0	0	0	1	0	0	0	0	0	0	0	0
B_12806	98.8	100.0	Bacteria	Acidobacteria	Acidobacteria	Subgroup 3	unknown family	Bryobacter	unknown species	1	0	0	0	0	0	0	0	0	0	0	0	0
B_12810	99.8	100.0	Bacteria	Proteobacteria	Alphaproteobacteria	Caulobacterales	Caulobacteraceae	Phenylobacterium	unknown species	0	0	0	0	0	0	0	0	0	0	0	0	1
B_12825	97.8	100.0	Bacteria	Proteobacteria	Alphaproteobacteria	Rhizobiales	Hyphomicrobiaceae	Hyphomicrobium	unknown species	0	0	0	0	1	0	0	0	0	0	0	0	0
B_12860	99.5	100.0	Bacteria	Actinobacteria	Acidimicrobiia	Acidimicrobiales	Acidimicrobiaceae	CL500-29 marine group	unknown species	0	0	1	0	1	0	0	0	0	0	0	0	0
B_12924	97.5	99.5	Bacteria	Parcubacteria	unknown class	unknown order	unknown family	unknown genus	unknown species	0	0	0	1	0	0	0	0	0	0	0	0	0
B_12942	98.5	99.0	Bacteria	Actinobacteria	Actinobacteria	Corynebacteriales	Nocardiaceae	Gordonia	Multi-affiliation	1	0	0	0	0	0	0	0	0	0	0	0	0
B_12951	98.8	99.8	Bacteria	Actinobacteria	Actinobacteria	Corynebacteriales	Mycobacteriaceae	Mycobacterium	Multi-affiliation	0	0	0	0	0	1	0	0	0	0	0	0	0
B_12957	97.3	99.8	Bacteria	Actinobacteria	Actinobacteria	Corynebacteriales	Nocardiaceae	Gordonia	Multi-affiliation	0	0	0	0	0	0	0	0	0	1	0	0	0
B_12960	99.0	100.0	Bacteria	Actinobacteria	Actinobacteria	Corynebacteriales	Mycobacteriaceae	Mycobacterium	unknown species	0	1	0	0	0	0	0	0	0	0	0	0	0
B_12977	99.8	96.6	Bacteria	Planctomycetes	Planctomycetacia	Planctomycetales	Planctomycetaceae	Planctomyces	unknown species	0	0	0	0	0	0	0	0	1	0	0	0	0
B_13055	99.8	100.0	Bacteria	Bacteroidetes	Flavobacteriia	Flavobacteriales	Flavobacteriaceae	Chryseobacterium	Chryseobacterium formosense	0	0	0	0	0	0	0	0	0	0	1	0	0
B_13084	99.3	99.3	Bacteria	Bacteroidetes	Sphingobacteriia	Sphingobacteriales	Chitinophagaceae	unknown genus	unknown species	0	0	0	0	0	0	0	0	0	0	2	0	0
B_13085	96.9	99.3	Bacteria	Bacteroidetes	Sphingobacteriia	Sphingobacteriales	Chitinophagaceae	Niabella	unknown species	0	0	0	2	1	0	0	0	0	0	0	0	0
B_13105	98.1	100.0	Bacteria	Planctomycetes	Planctomycetacia	Planctomycetales	Planctomycetaceae	Pirellula	unknown species	0	0	0	1	0	1	0	0	0	0	0	0	0
B_13122	94.7	100.0	Bacteria	Verrucomicrobia	OPB35 soil group	unknown order	unknown family	unknown genus	unknown species	0	0	0	0	1	0	0	0	0	0	0	0	0
B_13126	97.4	99.5	Bacteria	Proteobacteria	Gammaproteobacteria	Enterobacteriales	Enterobacteriaceae	Multi-affiliation	Multi-affiliation	0	0	0	1	1	0	0	0	0	0	0	0	0
B_13132	98.6	100.0	Bacteria	Proteobacteria	Deltaproteobacteria	Myxococcales	Haliangiaceae	Haliangium	unknown species	0	0	0	0	1	0	0	0	0	0	0	0	0
B_13142	97.1	96.7	Bacteria	Verrucomicrobia	Verrucomicrobiae	Verrucomicrobiales	Verrucomicrobiaceae	Haloferula	Haloferula sargassicola	0	0	0	1	0	0	0	0	0	0	0	0	0
B_13149	100.0	99.5	Bacteria	Proteobacteria	Gammaproteobacteria	Legionellales	Coxiellaceae	Coxiella	unknown species	0	1	0	0	0	0	0	0	0	0	0	0	0
B_13201	99.3	100.0	Bacteria	Proteobacteria	Gammaproteobacteria	Multi-affiliation	Multi-affiliation	Multi-affiliation	Multi-affiliation	0	0	0	0	0	0	0	0	0	0	0	1	0
B_13204	99.1	100.0	Bacteria	Proteobacteria	Gammaproteobacteria	Multi-affiliation	Multi-affiliation	Multi-affiliation	Multi-affiliation	0	0	0	0	0	0	0	0	0	0	0	2	0
B_13227	97.4	100.0	Bacteria	Proteobacteria	Gammaproteobacteria	Multi-affiliation	Multi-affiliation	Multi-affiliation	Multi-affiliation	0	0	0	0	0	0	0	0	0	0	1	1	0
B_13239	99.8	100.0	Bacteria	Proteobacteria	Gammaproteobacteria	Enterobacteriales	Enterobacteriaceae	Multi-affiliation	Multi-affiliation	0	1	0	0	0	0	0	0	0	0	0	0	0
B_13264	99.5	100.0	Bacteria	Proteobacteria	Gammaproteobacteria	Alteromonadales	Shewanellaceae	Shewanella	unknown species	0	0	0	0	0	0	0	0	0	0	1	0	0
B_13312	97.9	100.0	Bacteria	Proteobacteria	Gammaproteobacteria	Pseudomonadales	Pseudomonadaceae	Pseudomonas	Multi-affiliation	0	0	0	0	0	0	0	0	0	0	0	1	0
B_13318	98.1	100.0	Bacteria	Proteobacteria	Gammaproteobacteria	Pseudomonadales	Pseudomonadaceae	Pseudomonas	Multi-affiliation	0	0	0	0	0	0	0	0	1	0	0	0	0
B_13377	99.1	100.0	Bacteria	Proteobacteria	Gammaproteobacteria	Pseudomonadales	Pseudomonadaceae	Pseudomonas	Multi-affiliation	0	0	0	0	0	0	0	0	0	0	3	1	0
B_13378	98.6	100.0	Bacteria	Proteobacteria	Gammaproteobacteria	Pseudomonadales	Pseudomonadaceae	Pseudomonas	Multi-affiliation	0	0	0	0	0	0	0	0	1	0	0	0	0
B_13379	100.0	96.7	Bacteria	Proteobacteria	Gammaproteobacteria	Xanthomonadales	Xanthomonadaceae	Multi-affiliation	Multi-affiliation	0	1	0	0	0	0	0	0	0	0	0	0	0
B_13381	99.8	100.0	Bacteria	Proteobacteria	Betaproteobacteria	Burkholderiales	Comamonadaceae	Acidovorax	unknown species	0	0	0	1	0	0	0	0	0	0	0	0	0
B_13382	98.4	100.0	Bacteria	Proteobacteria	Betaproteobacteria	Burkholderiales	Comamonadaceae	Pelomonas	unknown species	0	0	1	0	0	0	0	0	0	0	0	0	0
B_13400	98.4	100.0	Bacteria	Proteobacteria	Betaproteobacteria	Burkholderiales	Comamonadaceae	Multi-affiliation	Multi-affiliation	0	0	0	1	0	0	0	0	0	0	0	0	0
B_13406	99.1	100.0	Bacteria	Proteobacteria	Betaproteobacteria	Burkholderiales	Comamonadaceae	Multi-affiliation	Multi-affiliation	0	0	1	0	0	0	0	0	0	0	0	0	0
B_13414	98.8	100.0	Bacteria	Proteobacteria	Betaproteobacteria	Burkholderiales	Comamonadaceae	Comamonas	Comamonas sp.	0	0	0	0	0	0	0	0	0	0	1	0	0
B_13419	99.8	100.0	Bacteria	Proteobacteria	Betaproteobacteria	Burkholderiales	Comamonadaceae	Acidovorax	Multi-affiliation	0	0	1	1	0	0	0	0	0	0	0	0	0
B_13442	98.8	100.0	Bacteria	Proteobacteria	Betaproteobacteria	Burkholderiales	Comamonadaceae	Comamonas	Acidovorax sp.	0	0	0	0	0	0	1	0	0	0	0	0	0
B_13452	98.6	100.0	Bacteria	Proteobacteria	Betaproteobacteria	Burkholderiales	Comamonadaceae	Multi-affiliation	Multi-affiliation	0	0	0	0	0	1	0	0	0	0	0	0	0
B_13480	94.9	100.0	Bacteria	Proteobacteria	Deltaproteobacteria	Oligoflexales	Oligoflexaceae	unknown genus	unknown species	0	1	0	0	0	0	0	0	0	0	0	0	0
B_13530	98.5	100.0	Bacteria	Proteobacteria	Alphaproteobacteria	Rhizobiales	JG35-K1-AG5	unknown genus	unknown species	0	0	0	0	0	0	0	0	0	0	0	0	1
B_13543	96.7	96.8	Bacteria	Proteobacteria	Alphaproteobacteria	Rhizobiales	Hyphomicrobiaceae	Hyphomicrobium	unknown species	0	0	0	0	0	0	0	0	1	0	0	0	0
B_13675	98.3	99.5	Bacteria	Proteobacteria	Alphaproteobacteria	Rhizobiales	Methylobacteriaceae	Meganema	unknown species	0	0	0	0	0	1	0	0	0	0	0	0	0
B_13676	98.0	99.5	Bacteria	Proteobacteria	Alphaproteobacteria	Rhizobiales	Phyllobacteriaceae	unknown genus	unknown species	0	0	0	0	0	0	0	0	1	0	0	0	0
B_13696	88.3	99.5	Bacteria	Proteobacteria	Alphaproteobacteria	Rhizobiales	Bartonellaceae	Bartonella	unknown species	0	0	0	0	0	0	0	0	0	1	0	0	0
B_13728	99.0	96.5	Bacteria	Proteobacteria	Alphaproteobacteria	Rhizobiales	Phyllobacteriaceae	Nitratireductor	unknown species	1	0	0	0	0	0	0	0	0	0	0	0	0
B_13884	98.7	99.0	Bacteria	Proteobacteria	Alphaproteobacteria	Rhizobiales	Phyllobacteriaceae	unknown genus	unknown species	0	0	0	0	0	1	0	0	0	0	0	0	0
B_13920	98.5	100.0	Bacteria	Proteobacteria	Alphaproteobacteria	Rhizobiales	Rhizobiaceae	Rhizobium	unknown species	0	0	0	0	0	0	0	0	0	0	1	0	0
B_13922	99.5	100.0	Bacteria	Proteobacteria	Alphaproteobacteria	Sphingomonadales	Sphingomonadaceae	Novosphingobium	unknown species	0	0	0	0	0	0	0	0	2	0	0	0	0
B_13947	98.8	100.0	Bacteria	Proteobacteria	Alphaproteobacteria	Rhodospirillales	I-10	unknown genus	unknown species	0	0	0	0	0	0	0	0	0	0	0	2	0
B_13948	99.0	100.0	Bacteria	Proteobacteria	Alphaproteobacteria	Rhizobiales	Bradyrhizobiaceae	Bosea	Multi-affiliation	0	0	0	0	0	0	0	0	0	0	0	0	1
B_13961	99.0	100.0	Bacteria	Proteobacteria	Alphaproteobacteria	Rhizobiales	Rhizobiaceae	Rhizobium	Multi-affiliation	1	0	0	0	0	0	0	0	0	0	0	0	0
B_13971	98.8	100.0	Bacteria	Proteobacteria	Alphaproteobacteria	Sphingomonadales	Sphingomonadaceae	Zymomonas	unknown species	0	0	0	1	0	0	0	0	0	0	0	0	0
B_13974	98.8	100.0	Bacteria	Firmicutes	Clostridia	Clostridiales	Clostridiaceae 1	Clostridium sensu stricto 3	unknown species	2	0	0	0	0	0	0	0	0	0	0	0	0
B_13984	97.8	100.0	Bacteria	Proteobacteria	Alphaproteobacteria	Rhodobacterales	Rhodobacteraceae	Tabrizicola	unknown species	0	0	0	0	0	0	0	0	0	0	1	0	0
B_14006	98.3	100.0	Bacteria	Proteobacteria	Alphaproteobacteria	Rhizobiales	Phyllobacteriaceae	Nitratireductor	unknown species	0	0	1	0	0	0	0	0	0	0	0	0	0
B_14162	99.5	100.0	Bacteria	Proteobacteria	Alphaproteobacteria	Rhodospirillales	Acetobacteraceae	unknown genus	unknown species	0	1	0	0	0	0	0	0	0	0	0	0	0
B_14204	98.8	99.8	Bacteria	Proteobacteria	Alphaproteobacteria	Rhizobiales	Phyllobacteriaceae	unknown genus	unknown species	0	0	0	0	0	0	0	0	0	1	0	0	0
B_14279	93.5	100.0	Bacteria	Proteobacteria	Alphaproteobacteria	Rickettsiales	bac2nit3	unknown genus	unknown species	0	0	1	0	0	0	0	0	0	0	0	0	0
B_14306	92.8	100.0	Bacteria	Proteobacteria	Alphaproteobacteria	Rickettsiales	Rickettsiales Incertae Sedis	Candidatus Captivus	unknown species	0	0	0	0	1	0	0	0	0	0	0	0	0
B_14366	96.5	100.0	Bacteria	Proteobacteria	Alphaproteobacteria	Rhizobiales	Rhizobiaceae	Rhizobium	Rhizobium sp.	0	0	0	0	0	0	0	0	1	0	0	0	0
B_14370	97.5	100.0	Bacteria	Proteobacteria	Alphaproteobacteria	Rhizobiales	Rhizobiaceae	Rhizobium	unknown species	0	0	0	0	0	0	0	0	0	0	0	0	1
B_14445	98.5	100.0	Bacteria	Proteobacteria	Alphaproteobacteria	Rhizobiales	Phyllobacteriaceae	unknown genus	unknown species	0	0	0	0	0	0	0	0	2	0	0	0	0
B_14545	99.0	100.0	Bacteria	Proteobacteria	Alphaproteobacteria	Rhizobiales	Hyphomicrobiaceae	Hyphomicrobium	unknown species	0	0	0	0	0	0	0	0	0	2	0	0	0
B_14548	98.5	100.0	Bacteria	Proteobacteria	Alphaproteobacteria	Rhizobiales	Hyphomicrobiaceae	Hyphomicrobium	unknown species	0	0	0	0	0	0	0	0	0	0	0	1	0
B_14581	99.0	100.0	Bacteria	Proteobacteria	Alphaproteobacteria	Rhizobiales	Bradyrhizobiaceae	Bosea	Multi-affiliation	0	0	0	0	0	0	0	0	1	0	0	0	0
B_14585	95.5	100.0	Bacteria	Proteobacteria	Alphaproteobacteria	Sphingomonadales	Erythrobacteraceae	Altererythrobacter	Novosphingobium sp.	0	0	0	1	0	0	0	0	0	0	0	0	0
B_14598	99.0	100.0	Bacteria	Proteobacteria	Alphaproteobacteria	Rhizobiales	Bradyrhizobiaceae	Bosea	Multi-affiliation	0	0	0	0	0	1	0	0	0	0	0	0	0
B_14633	99.0	100.0	Bacteria	Proteobacteria	Alphaproteobacteria	Rhizobiales	Rhizobiaceae	Rhizobium	unknown species	0	0	0	2	0	0	0	0	0	0	0	0	0
B_14654	99.5	100.0	Bacteria	Proteobacteria	Alphaproteobacteria	Rhizobiales	Rhodobiaceae	unknown genus	unknown species	0	1	0	0	0	0	0	0	0	0	0	0	0
B_14692	99.0	100.0	Bacteria	Proteobacteria	Alphaproteobacteria	Rhizobiales	Rhizobiaceae	Rhizobium	unknown species	0	0	0	0	0	1	0	0	0	0	0	0	0
B_14695	99.8	100.0	Bacteria	Proteobacteria	Alphaproteobacteria	Rickettsiales	Holosporaceae	unknown genus	unknown species	0	0	0	0	1	0	0	0	0	0	0	0	0
B_14706	99.8	100.0	Bacteria	Proteobacteria	Alphaproteobacteria	Rickettsiales	Rickettsiales Incertae Sedis	Candidatus Odyssella	unknown species	0	0	0	0	0	0	0	0	0	2	0	0	0
B_14720	98.8	100.0	Bacteria	Proteobacteria	Alphaproteobacteria	Rhizobiales	Bradyrhizobiaceae	Bosea	Multi-affiliation	0	0	0	0	4	0	0	0	0	0	0	0	0
B_14780	99.3	100.0	Bacteria	Proteobacteria	Alphaproteobacteria	Rhodospirillales	Rhodospirillales Incertae Sedis	Reyranella	unknown species	0	0	0	0	0	0	0	0	0	0	1	0	0
B_14873	99.0	100.0	Bacteria	Proteobacteria	Alphaproteobacteria	Rhodobacterales	Rhodobacteraceae	Gemmobacter	unknown species	0	0	0	0	1	0	0	0	0	0	0	0	0
B_15032	97.8	100.0	Bacteria	Proteobacteria	Alphaproteobacteria	Rhizobiales	A0839	unknown genus	unknown species	0	1	0	0	0	0	0	0	0	0	0	0	0
B_15058	94.0	100.0	Bacteria	Proteobacteria	Alphaproteobacteria	Rhodobacterales	Rhodobacteraceae	Multi-affiliation	Multi-affiliation	0	0	0	1	0	0	0	0	0	0	0	0	0
B_15091	97.4	96.5	Bacteria	Cyanobacteria	ML635J-21	unknown order	unknown family	unknown genus	Azospirillum sp.	0	0	1	0	0	0	0	0	0	0	0	0	0
B_15167	98.3	100.0	Bacteria	Proteobacteria	Alphaproteobacteria	Rhizobiales	Phyllobacteriaceae	unknown genus	unknown species	0	0	0	0	0	1	0	0	0	0	0	0	0
B_15328	98.5	100.0	Bacteria	Proteobacteria	Alphaproteobacteria	Rickettsiales	AKIW1012	unknown genus	endosymbiont of Acanthamoeba sp. S40	0	0	0	2	0	0	0	0	0	0	0	0	0
B_15347	98.0	100.0	Bacteria	Proteobacteria	Alphaproteobacteria	Rhizobiales	Hyphomicrobiaceae	Hyphomicrobium	unknown species	0	0	0	0	1	0	0	0	0	0	0	0	0
B_15354	97.8	100.0	Bacteria	Proteobacteria	Alphaproteobacteria	Rhizobiales	Rhizobiaceae	Rhizobium	unknown species	0	0	0	0	0	0	0	0	0	1	0	0	0
B_15361	99.5	100.0	Bacteria	Proteobacteria	Alphaproteobacteria	Rhizobiales	Rhizobiaceae	Rhizobium	unknown species	0	0	0	0	0	0	0	0	0	1	0	0	0
B_15370	98.3	100.0	Bacteria	Proteobacteria	Alphaproteobacteria	Rhodobacterales	Rhodobacteraceae	Gemmobacter	unknown species	0	0	1	0	0	0	0	0	0	0	0	0	0
B_15393	98.8	100.0	Bacteria	Proteobacteria	Alphaproteobacteria	Sphingomonadales	Sphingomonadaceae	Zymomonas	unknown species	0	0	1	0	0	0	0	0	0	0	0	0	0
B_15395	99.2	98.8	Bacteria	Proteobacteria	Multi-affiliation	Multi-affiliation	Multi-affiliation	Multi-affiliation	Multi-affiliation	0	0	1	0	0	0	0	0	0	0	0	0	0
B_15396	98.8	99.5	Bacteria	Acidobacteria	Acidobacteria	Subgroup 4	unknown family	Blastocatella	unknown species	0	0	0	0	1	0	0	0	0	0	0	0	0
B_15461	96.8	99.8	Bacteria	Planctomycetes	Planctomycetacia	Planctomycetales	Planctomycetaceae	Blastopirellula	unknown species	0	0	0	0	0	0	0	0	0	0	1	0	0
B_15481	98.5	100.0	Bacteria	Planctomycetes	Planctomycetacia	Planctomycetales	Planctomycetaceae	Blastopirellula	unknown species	0	0	0	0	0	0	0	0	0	3	0	0	0
B_15510	97.0	100.0	Bacteria	Chloroflexi	Caldilineae	Caldilineales	Caldilineaceae	unknown genus	unknown species	0	1	0	0	0	0	0	0	0	0	0	0	0
B_15760	97.6	100.0	Bacteria	Proteobacteria	TA18	unknown order	unknown family	unknown genus	unknown species	0	0	0	0	0	0	0	0	0	2	0	0	0
B_16096	96.8	99.8	Bacteria	Planctomycetes	Planctomycetacia	Planctomycetales	Planctomycetaceae	Gemmata	unknown species	1	0	0	0	0	0	0	0	0	0	0	0	0
B_16111	98.5	100.0	Bacteria	Actinobacteria	Actinobacteria	Corynebacteriales	Nocardiaceae	Gordonia	Multi-affiliation	0	0	0	0	0	0	0	0	0	1	0	0	0
B_16122	99.0	100.0	Bacteria	Actinobacteria	Actinobacteria	Corynebacteriales	Mycobacteriaceae	Mycobacterium	Multi-affiliation	0	0	0	0	0	0	0	0	0	1	0	0	0
B_16254	99.3	100.0	Bacteria	Actinobacteria	Actinobacteria	Corynebacteriales	Mycobacteriaceae	Mycobacterium	unknown species	0	0	0	0	0	0	0	0	0	0	0	0	1
B_16310	96.8	100.0	Bacteria	Planctomycetes	Planctomycetacia	Planctomycetales	Planctomycetaceae	unknown genus	unknown species	0	0	0	0	0	0	0	0	1	0	0	0	0
B_16398	97.8	100.0	Bacteria	Planctomycetes	Planctomycetacia	Planctomycetales	Planctomycetaceae	Pir4 lineage	unknown species	0	0	0	0	0	0	0	0	0	0	0	0	1
B_16414	99.5	96.2	Bacteria	Planctomycetes	Planctomycetacia	Planctomycetales	Planctomycetaceae	Pir4 lineage	unknown species	1	0	0	0	0	0	0	0	0	0	0	0	0
B_16423	98.6	99.0	Bacteria	Planctomycetes	Planctomycetacia	Planctomycetales	Planctomycetaceae	Pir4 lineage	unknown species	0	0	0	0	0	1	0	0	0	0	0	0	0
B_16434	99.1	100.0	Bacteria	Planctomycetes	Planctomycetacia	Planctomycetales	Planctomycetaceae	Pir4 lineage	unknown species	0	0	0	0	0	0	0	1	0	0	0	0	0
B_16449	98.6	99.8	Bacteria	Planctomycetes	Planctomycetacia	Planctomycetales	Planctomycetaceae	Rhodopirellula	planctomycete str. 567	0	0	0	0	0	0	0	0	0	0	0	0	1
B_16594	99.3	100.0	Bacteria	Bacteroidetes	Sphingobacteriia	Sphingobacteriales	Chitinophagaceae	unknown genus	unknown species	0	0	0	0	1	0	0	0	0	0	0	0	0
B_16641	89.0	99.3	Bacteria	Proteobacteria	Alphaproteobacteria	Rhizobiales	Bradyrhizobiaceae	Afipia	unknown species	0	0	0	0	1	0	0	0	0	0	0	0	0
B_16648	98.8	100.0	Bacteria	Bacteroidetes	Cytophagia	Cytophagales	Cytophagaceae	Runella	Runella zeae	0	0	0	0	1	0	0	0	0	0	0	0	0
B_16660	99.1	100.0	Bacteria	Bacteroidetes	Flavobacteriia	Flavobacteriales	Flavobacteriaceae	Chryseobacterium	Multi-affiliation	0	0	0	0	0	0	1	0	0	0	0	0	0
B_16778	99.1	100.0	Bacteria	Bacteroidetes	Flavobacteriia	Flavobacteriales	Flavobacteriaceae	Flavobacterium	Flavobacterium psychrolimnae	0	0	0	0	0	0	0	0	0	0	0	2	0
B_16923	98.3	99.3	Bacteria	Bacteroidetes	Flavobacteriia	Flavobacteriales	Flavobacteriaceae	Cloacibacterium	Multi-affiliation	0	0	0	0	0	0	1	0	0	0	0	0	0
B_16925	92.4	99.5	Bacteria	Proteobacteria	Betaproteobacteria	Burkholderiales	Comamonadaceae	unknown genus	unknown species	0	0	0	0	0	1	0	0	0	0	0	0	0
B_16928	98.1	100.0	Bacteria	Bacteroidetes	Flavobacteriia	Flavobacteriales	Flavobacteriaceae	Cloacibacterium	Multi-affiliation	0	0	0	0	0	0	1	0	0	0	0	0	0
B_16960	92.2	99.3	Bacteria	Bacteroidetes	Sphingobacteriia	Sphingobacteriales	Chitinophagaceae	unknown genus	unknown species	0	0	1	0	0	0	0	0	0	0	0	0	0
B_16976	93.3	99.3	Bacteria	Bacteroidetes	Cytophagia	Cytophagales	Cytophagaceae	Arcicella	Multi-affiliation	0	0	0	0	0	0	1	0	0	0	0	0	0
B_17010	99.5	99.3	Bacteria	Bacteroidetes	Flavobacteriia	Flavobacteriales	Flavobacteriaceae	Flavobacterium	Flavobacterium sp.	0	0	0	0	0	0	0	0	2	0	0	0	0
B_17017	87.7	100.0	Bacteria	Verrucomicrobia	Opitutae	Puniceicoccales	Puniceicoccaceae	Multi-affiliation	Multi-affiliation	0	0	0	0	0	0	0	0	0	2	0	0	0
B_17049	100.0	100.0	Bacteria	Bacteroidetes	Cytophagia	Cytophagales	Cytophagaceae	Leadbetterella	Hyalella azteca	0	0	1	0	0	0	0	0	0	0	0	0	0
B_17070	95.8	100.0	Bacteria	Tenericutes	Mollicutes	Mycoplasmatales	Mycoplasmataceae	unknown genus	unknown species	1	0	0	0	0	0	0	0	0	0	0	0	0
B_17161	94.6	99.1	Bacteria	Verrucomicrobia	Verrucomicrobiae	Verrucomicrobiales	Verrucomicrobiaceae	Verrucomicrobium	unknown species	0	0	0	0	0	0	0	0	0	1	0	0	0
B_17163	99.1	100.0	Bacteria	Proteobacteria	Gammaproteobacteria	Multi-affiliation	Multi-affiliation	Multi-affiliation	Multi-affiliation	0	0	0	0	0	0	0	0	0	0	1	0	0
B_17166	94.3	99.1	Bacteria	Planctomycetes	Planctomycetacia	Planctomycetales	Planctomycetaceae	Pirellula	unknown species	0	0	0	0	0	0	1	0	0	0	0	0	0
B_17204	86.5	100.0	Bacteria	Tenericutes	Mollicutes	Mycoplasmatales	Mycoplasmataceae	Mycoplasma	Aplysia californica (California sea hare)	0	0	0	0	0	0	0	0	0	1	0	0	0
B_17224	86.8	99.1	Bacteria	Tenericutes	Mollicutes	Mycoplasmatales	Mycoplasmataceae	Mycoplasma	Aplysia californica (California sea hare)	0	0	0	0	0	0	0	0	1	0	0	0	0
B_17239	93.9	99.8	Bacteria	Proteobacteria	Deltaproteobacteria	Bdellovibrionales	Bacteriovoracaceae	Peredibacter	unknown species	0	0	0	0	1	0	0	0	0	0	0	0	0
B_17284	98.4	100.0	Bacteria	Proteobacteria	Deltaproteobacteria	Myxococcales	Polyangiaceae	Sorangium	unknown species	0	0	0	1	0	0	0	0	0	0	0	0	0
B_17292	88.7	99.5	Bacteria	Tenericutes	Mollicutes	Mycoplasmatales	Mycoplasmataceae	Mycoplasma	Aplysia californica (California sea hare)	0	0	0	0	0	0	1	0	0	0	0	0	0
B_17302	96.5	100.0	Bacteria	Proteobacteria	Betaproteobacteria	Hot Creek 32	unknown family	unknown genus	unknown species	1	0	0	0	0	0	0	0	0	0	0	0	0
B_17303	99.1	99.5	Bacteria	Proteobacteria	Betaproteobacteria	Burkholderiales	Comamonadaceae	Comamonas	unknown species	0	0	0	0	0	0	0	0	0	0	0	0	1
B_17325	97.9	99.3	Bacteria	Proteobacteria	Betaproteobacteria	Methylophilales	Methylophilaceae	Methylophilus	Multi-affiliation	0	0	0	0	0	0	1	0	0	0	0	0	0
B_17373	100.0	100.0	Bacteria	Proteobacteria	Gammaproteobacteria	Xanthomonadales	Xanthomonadaceae	Thermomonas	Multi-affiliation	0	0	0	0	0	0	0	0	0	0	1	0	0
B_17374	99.1	99.5	Bacteria	Proteobacteria	Gammaproteobacteria	Pseudomonadales	Pseudomonadaceae	Pseudomonas	Multi-affiliation	0	3	0	0	0	0	0	0	0	0	0	0	0
B_17376	95.8	100.0	Bacteria	Tenericutes	Mollicutes	Mycoplasmatales	Mycoplasmataceae	unknown genus	unknown species	0	0	0	0	0	0	0	0	0	0	1	0	0
B_17401	98.6	99.5	Bacteria	Proteobacteria	Gammaproteobacteria	Pseudomonadales	Pseudomonadaceae	Pseudomonas	Multi-affiliation	0	0	0	0	0	0	0	0	0	0	2	0	0
B_17409	97.4	99.5	Bacteria	Proteobacteria	Betaproteobacteria	Burkholderiales	Comamonadaceae	Acidovorax	unknown species	0	0	0	0	0	0	0	0	1	0	0	0	0
B_17422	93.9	99.8	Bacteria	Tenericutes	Mollicutes	Mycoplasmatales	Mycoplasmataceae	unknown genus	unknown species	0	0	0	0	0	2	0	0	0	0	1	0	0
B_17483	95.1	100.0	Bacteria	Tenericutes	Mollicutes	Mycoplasmatales	Mycoplasmataceae	unknown genus	unknown species	0	0	0	0	0	0	0	0	0	1	0	0	0
B_17550	97.2	99.5	Bacteria	Verrucomicrobia	Verrucomicrobiae	Verrucomicrobiales	Verrucomicrobiaceae	Haloferula	Haloferula luteola	0	0	1	0	0	0	0	0	0	0	0	0	0
B_17641	97.6	99.1	Bacteria	Proteobacteria	Betaproteobacteria	Burkholderiales	Comamonadaceae	Aquabacterium	unknown species	0	0	0	0	0	0	0	0	1	0	0	0	0
B_17646	95.7	99.1	Bacteria	Tenericutes	Mollicutes	Mycoplasmatales	Mycoplasmataceae	unknown genus	unknown species	0	0	0	0	0	0	0	0	1	0	0	0	0
B_17657	97.2	91.8	Bacteria	Tenericutes	Mollicutes	Mycoplasmatales	Mycoplasmataceae	unknown genus	unknown species	0	0	0	0	0	0	0	0	1	0	0	0	0
B_17681	96.7	99.3	Bacteria	Proteobacteria	Gammaproteobacteria	Xanthomonadales	Xanthomonadaceae	Multi-affiliation	Multi-affiliation	0	1	0	0	0	0	0	0	0	0	0	0	0
B_17687	98.6	99.3	Bacteria	Proteobacteria	Betaproteobacteria	Burkholderiales	Comamonadaceae	Multi-affiliation	Multi-affiliation	0	0	0	0	0	0	0	0	0	0	0	0	1
B_17700	99.1	100.0	Bacteria	Proteobacteria	Gammaproteobacteria	Xanthomonadales	Xanthomonadaceae	Stenotrophomonas	Multi-affiliation	0	0	0	0	0	0	1	0	0	0	0	0	0
B_17866	99.3	100.0	Bacteria	Proteobacteria	Gammaproteobacteria	Cellvibrionales	Cellvibrionaceae	Cellvibrio	Multi-affiliation	0	0	0	0	0	0	0	0	1	0	0	0	0
B_17868	97.9	100.0	Bacteria	Proteobacteria	Betaproteobacteria	Burkholderiales	Comamonadaceae	Multi-affiliation	Multi-affiliation	0	0	0	0	0	0	0	0	0	0	0	0	2
B_17879	97.9	100.0	Bacteria	Proteobacteria	Gammaproteobacteria	Multi-affiliation	Multi-affiliation	Multi-affiliation	Multi-affiliation	2	0	0	0	1	0	0	0	0	0	0	0	0
B_17891	99.1	100.0	Bacteria	Proteobacteria	Gammaproteobacteria	Multi-affiliation	Multi-affiliation	Multi-affiliation	Multi-affiliation	0	0	0	0	0	0	0	0	0	0	1	0	0
B_17972	99.8	98.8	Bacteria	Proteobacteria	Gammaproteobacteria	Enterobacteriales	Enterobacteriaceae	Multi-affiliation	Multi-affiliation	0	0	0	0	0	0	0	0	0	0	1	0	0
B_17973	98.1	100.0	Bacteria	Proteobacteria	Gammaproteobacteria	Enterobacteriales	Enterobacteriaceae	Multi-affiliation	Multi-affiliation	0	0	0	0	0	0	0	0	0	0	1	0	0
B_18033	99.1	100.0	Bacteria	Proteobacteria	Gammaproteobacteria	Multi-affiliation	Multi-affiliation	Multi-affiliation	Multi-affiliation	0	0	0	0	0	0	0	0	1	0	0	0	0
B_18034	98.8	100.0	Bacteria	Proteobacteria	Betaproteobacteria	Neisseriales	Neisseriaceae	Vogesella	Multi-affiliation	1	0	0	0	0	0	0	0	0	0	0	0	0
B_18105	97.2	100.0	Bacteria	Proteobacteria	Betaproteobacteria	Burkholderiales	Oxalobacteraceae	Massilia	Duganella sp.	0	0	0	0	0	0	0	0	0	0	1	0	0
B_18106	97.0	100.0	Bacteria	Proteobacteria	Betaproteobacteria	Burkholderiales	Comamonadaceae	Acidovorax	unknown species	0	0	0	0	0	0	0	0	0	1	0	0	0
B_18109	99.8	100.0	Bacteria	Proteobacteria	Gammaproteobacteria	Enterobacteriales	Enterobacteriaceae	Erwinia	unknown species	0	0	0	0	0	0	0	1	0	0	0	0	0
B_18112	99.3	100.0	Bacteria	Proteobacteria	Gammaproteobacteria	Multi-affiliation	Multi-affiliation	Multi-affiliation	Multi-affiliation	0	0	0	0	0	0	0	0	0	0	0	0	1
B_18115	98.6	99.3	Bacteria	Proteobacteria	Betaproteobacteria	Burkholderiales	Comamonadaceae	Acidovorax	Multi-affiliation	0	0	0	0	0	0	2	0	0	0	0	0	0
B_18303	99.1	100.0	Bacteria	Proteobacteria	Gammaproteobacteria	Pseudomonadales	Pseudomonadaceae	Pseudomonas	Multi-affiliation	0	0	0	0	0	0	0	2	0	0	0	0	0
B_18335	99.5	100.0	Bacteria	Proteobacteria	Gammaproteobacteria	Enterobacteriales	Enterobacteriaceae	Multi-affiliation	Multi-affiliation	0	0	0	0	0	0	1	0	0	0	0	0	0
B_18364	98.4	100.0	Bacteria	Proteobacteria	Betaproteobacteria	Burkholderiales	Comamonadaceae	Multi-affiliation	Multi-affiliation	0	0	0	0	0	0	0	0	0	0	0	0	2
B_18391	99.8	96.7	Bacteria	Planctomycetes	OM190	unknown order	unknown family	unknown genus	unknown species	0	0	1	0	0	0	0	0	0	0	0	0	0
B_18497	98.8	98.8	Bacteria	Proteobacteria	Gammaproteobacteria	Pseudomonadales	Pseudomonadaceae	Pseudomonas	Multi-affiliation	0	0	0	1	0	0	0	0	0	0	0	0	0
B_18533	97.7	100.0	Bacteria	Proteobacteria	Gammaproteobacteria	Pseudomonadales	Pseudomonadaceae	Pseudomonas	unknown species	0	0	1	0	0	0	0	0	0	0	0	0	0
B_18536	96.0	100.0	Bacteria	Proteobacteria	Gammaproteobacteria	Pseudomonadales	Pseudomonadaceae	Pseudomonas	unknown species	0	0	0	1	0	0	0	0	0	0	0	0	0
B_18623	99.1	99.8	Bacteria	Proteobacteria	Gammaproteobacteria	Pseudomonadales	Pseudomonadaceae	Pseudomonas	Multi-affiliation	0	0	0	0	0	0	0	0	0	0	1	0	0
B_18625	98.4	100.0	Bacteria	Proteobacteria	Gammaproteobacteria	Pseudomonadales	Pseudomonadaceae	Pseudomonas	Multi-affiliation	0	0	0	0	0	0	0	0	0	0	1	0	0
B_18671	98.6	100.0	Bacteria	Proteobacteria	Gammaproteobacteria	Pseudomonadales	Pseudomonadaceae	Pseudomonas	Multi-affiliation	0	0	0	0	0	0	0	0	0	0	1	0	0
B_18820	98.8	100.0	Bacteria	Proteobacteria	Gammaproteobacteria	Chromatiales	Chromatiaceae	Rheinheimera	Rheinheimera soli	0	0	0	0	0	0	0	0	1	0	0	0	0
B_18872	99.1	100.0	Bacteria	Proteobacteria	Gammaproteobacteria	Xanthomonadales	Xanthomonadaceae	Silanimonas	unknown species	0	0	0	0	0	0	0	0	0	0	0	0	1
B_18884	96.5	100.0	Bacteria	Proteobacteria	Gammaproteobacteria	Xanthomonadales	Xanthomonadaceae	Multi-affiliation	Multi-affiliation	0	0	0	1	0	0	0	0	0	0	0	0	0
B_18913	100.0	100.0	Bacteria	Proteobacteria	Gammaproteobacteria	Legionellales	Legionellaceae	Legionella	unknown species	0	0	0	0	0	1	0	0	0	0	0	0	0
B_18946	97.4	100.0	Bacteria	Proteobacteria	Gammaproteobacteria	Legionellales	Legionellaceae	Legionella	unknown species	0	0	0	0	1	0	0	0	0	0	0	0	0
B_18960	98.1	99.5	Bacteria	Proteobacteria	Gammaproteobacteria	Xanthomonadales	Xanthomonadaceae	Multi-affiliation	Multi-affiliation	0	1	0	0	0	0	0	0	0	0	0	0	0
B_18973	91.8	100.0	Bacteria	Proteobacteria	Alphaproteobacteria	Rhizobiales	Hyphomicrobiaceae	Devosia	unknown species	0	0	0	0	0	1	0	0	0	0	0	0	0
B_19005	99.8	100.0	Bacteria	Proteobacteria	Gammaproteobacteria	Xanthomonadales	Xanthomonadales Incertae Sedis	Acidibacter	unknown species	0	0	0	0	0	0	0	0	0	0	0	1	0
B_19025	96.0	99.5	Bacteria	Tenericutes	Mollicutes	Mycoplasmatales	Mycoplasmataceae	unknown genus	unknown species	0	0	0	0	0	0	0	0	1	0	0	0	0
B_19026	96.0	99.5	Bacteria	Tenericutes	Mollicutes	Mycoplasmatales	Mycoplasmataceae	unknown genus	unknown species	0	0	0	0	0	0	1	0	0	0	0	0	0
B_19041	95.6	96.7	Bacteria	Proteobacteria	Deltaproteobacteria	Bdellovibrionales	Bacteriovoracaceae	Peredibacter	unknown species	0	0	0	1	0	0	0	0	0	0	0	0	0
B_19044	97.7	100.0	Bacteria	Proteobacteria	Gammaproteobacteria	Multi-affiliation	Multi-affiliation	Multi-affiliation	Multi-affiliation	0	0	0	0	0	0	0	0	1	0	0	0	0
B_19072	97.9	100.0	Bacteria	Proteobacteria	Gammaproteobacteria	Pseudomonadales	Pseudomonadaceae	Pseudomonas	Multi-affiliation	0	0	0	0	0	0	0	0	1	0	0	0	0
B_19073	99.1	100.0	Bacteria	Proteobacteria	Betaproteobacteria	Burkholderiales	Comamonadaceae	Multi-affiliation	Multi-affiliation	0	0	0	1	0	0	0	0	0	0	0	0	0
B_19081	98.4	100.0	Bacteria	Proteobacteria	Betaproteobacteria	Burkholderiales	Comamonadaceae	Acidovorax	unknown species	0	0	0	0	0	0	0	0	1	0	0	0	0
B_19181	98.6	100.0	Bacteria	Proteobacteria	Gammaproteobacteria	Pseudomonadales	Pseudomonadaceae	Pseudomonas	Multi-affiliation	0	0	0	1	0	0	0	0	0	0	0	0	0
B_19183	98.4	100.0	Bacteria	Proteobacteria	Betaproteobacteria	Neisseriales	Neisseriaceae	Vogesella	Multi-affiliation	0	0	0	0	0	0	0	0	0	0	1	0	0
B_19185	98.1	100.0	Bacteria	Proteobacteria	Betaproteobacteria	Burkholderiales	Comamonadaceae	Paucibacter	Pelomonas sp.	0	0	0	0	0	0	0	0	0	0	0	0	2
B_19208	98.1	100.0	Bacteria	Proteobacteria	Betaproteobacteria	Burkholderiales	Comamonadaceae	Multi-affiliation	Multi-affiliation	0	0	0	1	0	0	0	0	0	0	0	0	0
B_19240	97.4	100.0	Bacteria	Proteobacteria	Betaproteobacteria	Burkholderiales	Comamonadaceae	Comamonas	unknown species	0	0	0	0	0	0	0	0	0	0	1	0	0
B_19306	99.3	100.0	Bacteria	Proteobacteria	Betaproteobacteria	Burkholderiales	Comamonadaceae	Multi-affiliation	Multi-affiliation	0	0	0	1	0	0	0	0	0	0	0	0	0
B_19309	98.6	100.0	Bacteria	Proteobacteria	Betaproteobacteria	Burkholderiales	Comamonadaceae	Acidovorax	Multi-affiliation	0	0	0	1	0	0	0	0	0	0	0	0	0
B_19374	100.0	100.0	Bacteria	Proteobacteria	Betaproteobacteria	Burkholderiales	Oxalobacteraceae	Massilia	unknown species	0	0	0	1	0	0	0	0	0	0	0	0	0
B_19400	99.1	100.0	Bacteria	Proteobacteria	Betaproteobacteria	Burkholderiales	Comamonadaceae	Multi-affiliation	Multi-affiliation	0	0	0	0	0	0	0	0	0	0	0	1	0
B_19423	99.7	87.8	Bacteria	Proteobacteria	Betaproteobacteria	Burkholderiales	Comamonadaceae	Aquabacterium	unknown species	0	0	0	0	0	0	1	0	0	0	0	0	0
B_19493	95.8	100.0	Bacteria	Proteobacteria	Deltaproteobacteria	Myxococcales	Sandaracinaceae	Sandaracinus	unknown species	2	0	0	0	0	0	0	0	0	0	0	0	0
B_19497	100.0	100.0	Bacteria	Proteobacteria	Betaproteobacteria	Rhodocyclales	Rhodocyclaceae	Azospira	unknown species	0	1	0	0	0	0	0	0	0	0	0	0	0
B_19636	98.8	99.3	Bacteria	Proteobacteria	Gammaproteobacteria	Multi-affiliation	Multi-affiliation	Multi-affiliation	Multi-affiliation	0	0	0	0	0	0	0	0	0	0	0	0	1
B_19643	99.3	99.5	Bacteria	Proteobacteria	Gammaproteobacteria	Xanthomonadales	Xanthomonadaceae	Multi-affiliation	Multi-affiliation	0	2	0	0	0	0	0	0	0	0	0	0	0
B_19645	99.5	100.0	Bacteria	Proteobacteria	Betaproteobacteria	Burkholderiales	Oxalobacteraceae	Paucimonas	bacterium 10RO2	1	0	0	0	0	0	0	0	0	0	0	0	0
B_19664	98.4	100.0	Bacteria	Proteobacteria	Gammaproteobacteria	Enterobacteriales	Enterobacteriaceae	Multi-affiliation	Multi-affiliation	0	0	0	1	0	0	0	0	0	0	0	0	0
B_19666	99.8	100.0	Bacteria	Proteobacteria	Betaproteobacteria	Multi-affiliation	Multi-affiliation	Multi-affiliation	Multi-affiliation	0	0	0	0	0	0	0	0	0	0	1	0	0
B_19668	98.1	100.0	Bacteria	Proteobacteria	Betaproteobacteria	Burkholderiales	Comamonadaceae	Aquabacterium	unknown species	0	0	0	0	0	0	0	0	1	0	0	0	0
B_19694	96.7	100.0	Bacteria	Proteobacteria	Betaproteobacteria	Burkholderiales	Alcaligenaceae	Achromobacter	unknown species	0	0	0	0	0	0	0	0	0	0	1	0	0
B_19705	98.4	100.0	Bacteria	Proteobacteria	Betaproteobacteria	Burkholderiales	Comamonadaceae	unknown genus	Aquabacterium sp.	0	0	1	0	0	0	0	0	0	0	0	0	0
B_19729	97.9	100.0	Bacteria	Proteobacteria	Betaproteobacteria	Burkholderiales	Comamonadaceae	Mitsuaria	Burkholderiales bacterium MSMB34	0	0	0	0	1	0	0	0	0	0	0	0	0
B_19816	96.0	99.3	Bacteria	Proteobacteria	Betaproteobacteria	Burkholderiales	Comamonadaceae	Multi-affiliation	Multi-affiliation	0	0	0	1	0	0	0	0	0	0	0	0	0
B_19890	99.5	98.8	Bacteria	Proteobacteria	Gammaproteobacteria	Pseudomonadales	Moraxellaceae	Acinetobacter	Multi-affiliation	0	0	0	0	0	0	0	0	0	1	0	0	0
B_19961	99.0	100.0	Bacteria	Proteobacteria	Alphaproteobacteria	Rhizobiales	Methylobacteriaceae	Methylobacterium	Multi-affiliation	0	0	0	2	0	0	0	0	0	0	0	0	0
B_19975	98.8	100.0	Bacteria	Proteobacteria	Alphaproteobacteria	Rhizobiales	Bradyrhizobiaceae	Bosea	Multi-affiliation	0	0	0	0	0	0	0	0	0	0	0	0	1
B_19990	99.5	99.3	Bacteria	Proteobacteria	Alphaproteobacteria	Rhizobiales	Rhizobiaceae	Rhizobium	unknown species	0	0	0	0	0	0	0	0	0	1	0	0	0
B_20008	98.5	99.3	Bacteria	Proteobacteria	Alphaproteobacteria	Sphingomonadales	Sphingomonadaceae	Zymomonas	unknown species	0	0	0	1	0	0	0	0	0	0	0	0	0
B_20061	98.0	99.5	Bacteria	Proteobacteria	Alphaproteobacteria	Rhizobiales	JG35-K1-AG5	unknown genus	unknown species	0	0	0	0	0	0	0	0	1	0	0	0	0
B_20244	98.0	99.3	Bacteria	Proteobacteria	Alphaproteobacteria	Rhizobiales	JG35-K1-AG5	unknown genus	unknown species	0	0	0	0	1	0	0	0	0	0	0	0	0
B_20267	97.0	99.8	Bacteria	Cyanobacteria	ML635J-21	unknown order	unknown family	unknown genus	Azospirillum sp.	0	0	1	0	0	0	0	0	0	0	0	0	0
B_20284	99.0	99.8	Bacteria	Multi-affiliation	Multi-affiliation	Multi-affiliation	Multi-affiliation	Multi-affiliation	Multi-affiliation	0	0	0	0	0	0	0	0	0	1	0	0	0
B_20313	98.5	100.0	Bacteria	Proteobacteria	Alphaproteobacteria	Rhizobiales	Rhizobiaceae	Rhizobium	unknown species	0	0	0	0	0	0	0	0	1	0	0	0	0
B_20318	98.8	100.0	Bacteria	Proteobacteria	Alphaproteobacteria	Rhizobiales	Rhizobiaceae	Rhizobium	unknown species	0	0	0	0	0	0	0	0	0	1	0	0	0
B_20416	99.0	100.0	Bacteria	Proteobacteria	Alphaproteobacteria	Sphingomonadales	Sphingomonadaceae	Sphingomonas	Multi-affiliation	0	0	0	0	0	0	0	0	0	0	1	0	0
B_20507	98.8	100.0	Bacteria	Proteobacteria	Alphaproteobacteria	Rhizobiales	Phyllobacteriaceae	Multi-affiliation	Multi-affiliation	0	0	0	0	0	1	0	0	0	0	0	0	0
B_20514	98.5	100.0	Bacteria	Proteobacteria	Alphaproteobacteria	Rhizobiales	MNG7	unknown genus	unknown species	0	0	0	0	0	0	0	0	0	0	2	0	0
B_20545	96.3	100.0	Bacteria	Proteobacteria	Alphaproteobacteria	Rhodobacterales	Rhodobacteraceae	unknown genus	unknown species	0	1	0	1	0	0	0	0	0	0	0	0	0
B_20559	99.0	100.0	Bacteria	Proteobacteria	Alphaproteobacteria	Rhizobiales	JG35-K1-AG5	unknown genus	unknown species	0	0	0	0	2	0	0	0	0	0	0	0	0
B_20590	97.5	100.0	Bacteria	Proteobacteria	Alphaproteobacteria	Rhizobiales	Rhizobiaceae	Rhizobium	Multi-affiliation	0	0	0	1	0	0	0	0	0	0	0	0	0
B_20600	99.8	100.0	Bacteria	Proteobacteria	Alphaproteobacteria	Rhizobiales	Phyllobacteriaceae	unknown genus	unknown species	0	0	0	0	1	0	0	0	0	0	0	0	0
B_20607	98.3	100.0	Bacteria	Proteobacteria	Alphaproteobacteria	Rhizobiales	Rhizobiaceae	Multi-affiliation	Multi-affiliation	0	0	0	1	0	0	0	0	0	0	0	0	0
B_20626	96.0	100.0	Bacteria	Proteobacteria	Alphaproteobacteria	Rhizobiales	Rhizobiaceae	Multi-affiliation	Multi-affiliation	0	0	0	1	0	0	0	0	0	0	0	0	0
B_20634	100.0	100.0	Bacteria	Multi-affiliation	Multi-affiliation	Multi-affiliation	Multi-affiliation	Multi-affiliation	Multi-affiliation	0	0	0	1	0	0	0	0	0	0	0	0	0
B_20661	99.3	100.0	Bacteria	Proteobacteria	Alphaproteobacteria	Rhizobiales	Multi-affiliation	Multi-affiliation	Multi-affiliation	0	0	0	2	0	0	0	0	0	0	0	0	0
B_20666	98.0	100.0	Bacteria	Proteobacteria	Alphaproteobacteria	Rhizobiales	Rhizobiaceae	Shinella	unknown species	0	0	0	1	0	0	0	0	0	0	0	0	0
B_20683	98.8	100.0	Bacteria	Proteobacteria	Alphaproteobacteria	Rhizobiales	Rhizobiaceae	Rhizobium	Multi-affiliation	0	0	0	0	1	0	0	0	0	0	0	0	0
B_20691	99.0	100.0	Bacteria	Proteobacteria	Alphaproteobacteria	Rhizobiales	Rhizobiaceae	Rhizobium	unknown species	0	0	0	1	0	0	0	0	0	0	0	0	0
B_20695	98.8	100.0	Bacteria	Proteobacteria	Alphaproteobacteria	Rhizobiales	Rhizobiaceae	Multi-affiliation	Multi-affiliation	0	0	0	0	0	0	0	0	0	0	1	0	0
B_20735	95.3	100.0	Bacteria	Proteobacteria	Alphaproteobacteria	Rhizobiales	Methylobacteriaceae	Meganema	unknown species	0	1	0	0	0	0	0	0	0	0	0	0	0
B_20815	99.0	100.0	Bacteria	Proteobacteria	Alphaproteobacteria	Rhizobiales	Rhizobiaceae	Rhizobium	Multi-affiliation	0	0	0	0	0	0	0	0	0	0	0	1	0
B_20835	98.0	100.0	Bacteria	Proteobacteria	Alphaproteobacteria	Rhizobiales	Hyphomicrobiaceae	Hyphomicrobium	unknown species	0	0	1	0	0	0	0	0	0	0	0	0	0
B_21071	99.3	100.0	Bacteria	Proteobacteria	Alphaproteobacteria	Rhodospirillales	Rhodospirillales Incertae Sedis	Reyranella	unknown species	0	1	0	0	0	0	0	0	0	0	0	0	0
B_21138	99.3	99.8	Bacteria	Proteobacteria	Alphaproteobacteria	Rhodobacterales	Rhodobacteraceae	Multi-affiliation	Multi-affiliation	0	0	0	0	0	0	0	3	0	0	0	0	0
B_21140	98.8	100.0	Bacteria	Proteobacteria	Alphaproteobacteria	Rhizobiales	MNG7	unknown genus	unknown species	0	0	0	0	0	0	0	0	1	0	0	0	0
B_21141	99.0	100.0	Bacteria	Proteobacteria	Alphaproteobacteria	Rhizobiales	Methylocystaceae	Pleomorphomonas	unknown species	0	2	0	0	0	0	0	0	0	0	0	0	0
B_21201	99.0	100.0	Bacteria	Proteobacteria	Alphaproteobacteria	Rhizobiales	MNG7	unknown genus	unknown species	0	5	0	0	0	0	0	0	0	0	0	0	0
B_21231	97.5	100.0	Bacteria	Proteobacteria	Alphaproteobacteria	Rhizobiales	MNG7	unknown genus	unknown species	0	0	0	0	0	1	0	0	0	0	0	0	0
B_21259	98.8	100.0	Bacteria	Proteobacteria	Alphaproteobacteria	Rhizobiales	MNG7	unknown genus	unknown species	0	0	0	0	0	0	0	0	0	2	0	0	0
B_21273	98.5	100.0	Bacteria	Proteobacteria	Alphaproteobacteria	Rhizobiales	Hyphomicrobiaceae	Hyphomicrobium	Multi-affiliation	0	0	0	0	0	0	0	0	0	1	0	0	0
B_21363	98.8	100.0	Bacteria	Proteobacteria	Alphaproteobacteria	Rhizobiales	Hyphomicrobiaceae	Hyphomicrobium	unknown species	0	0	1	0	0	0	0	0	0	0	0	0	0
B_21382	98.0	99.8	Bacteria	Proteobacteria	Alphaproteobacteria	Rickettsiales	mitochondria	unknown genus	Artemisia annua (sweet wormwood)	0	0	0	0	0	0	0	0	0	1	0	0	0
B_21384	96.5	100.0	Bacteria	Proteobacteria	Alphaproteobacteria	Rhizobiales	Rhizobiales Incertae Sedis	Phreatobacter	unknown species	0	0	0	0	0	0	1	0	0	0	0	0	0
B_21512	99.3	100.0	Bacteria	Actinobacteria	Acidimicrobiia	Acidimicrobiales	Acidimicrobiales Incertae Sedis	Candidatus Microthrix	unknown species	0	0	1	0	0	0	0	0	0	0	0	0	0
B_21562	98.5	96.5	Bacteria	Chloroflexi	Thermomicrobia	JG30-KF-CM45	unknown family	unknown genus	unknown species	0	1	0	0	0	0	0	0	0	0	0	0	0
B_21563	97.0	98.8	Bacteria	Saccharibacteria	unknown class	unknown order	unknown family	unknown genus	unknown species	0	2	0	0	0	0	0	0	0	0	0	0	0
B_21645	96.5	100.0	Bacteria	Proteobacteria	Alphaproteobacteria	Rhizobiales	Rhodobiaceae	Anderseniella	unknown species	0	0	0	0	0	0	0	0	0	0	1	0	0
B_21714	96.8	100.0	Bacteria	Verrucomicrobia	Spartobacteria	Chthoniobacterales	FukuN18 freshwater group	unknown genus	unknown species	0	0	0	0	0	0	0	0	0	0	0	1	0
B_21739	99.3	100.0	Bacteria	Cyanobacteria	Melainabacteria	Obscuribacterales	unknown family	unknown genus	unknown species	0	0	0	0	0	0	0	0	1	0	0	0	0
B_21933	99.5	99.5	Bacteria	Actinobacteria	Actinobacteria	Corynebacteriales	Mycobacteriaceae	Mycobacterium	Multi-affiliation	0	1	0	0	0	0	0	0	0	0	0	0	0
B_21961	99.0	100.0	Bacteria	Actinobacteria	Actinobacteria	Corynebacteriales	Nocardiaceae	Gordonia	Multi-affiliation	0	0	0	0	0	0	0	0	0	0	1	0	0
B_21985	99.3	100.0	Bacteria	Actinobacteria	Actinobacteria	Corynebacteriales	Mycobacteriaceae	Mycobacterium	unknown species	0	0	0	0	0	0	0	0	0	0	0	0	2
B_21994	99.0	100.0	Bacteria	Actinobacteria	Actinobacteria	Corynebacteriales	Mycobacteriaceae	Mycobacterium	Multi-affiliation	0	0	0	0	0	0	0	0	1	0	0	0	0
B_22016	98.8	100.0	Bacteria	Actinobacteria	Actinobacteria	Corynebacteriales	Nocardiaceae	Gordonia	Multi-affiliation	0	0	0	0	0	0	0	0	0	0	1	0	0
B_22019	98.8	100.0	Bacteria	Actinobacteria	Actinobacteria	Corynebacteriales	Nocardiaceae	Gordonia	Multi-affiliation	0	0	0	0	0	0	0	0	0	0	1	0	0
B_22029	99.3	100.0	Bacteria	Actinobacteria	Actinobacteria	Corynebacteriales	Nocardiaceae	Gordonia	Multi-affiliation	0	0	0	0	0	1	0	0	0	0	0	0	0
B_22044	99.3	100.0	Bacteria	Actinobacteria	Actinobacteria	Corynebacteriales	Mycobacteriaceae	Mycobacterium	Multi-affiliation	0	0	0	0	0	0	0	0	0	0	1	0	0
B_22048	97.5	100.0	Bacteria	Actinobacteria	Actinobacteria	Corynebacteriales	Nocardiaceae	Gordonia	Multi-affiliation	0	0	0	0	0	0	0	0	0	0	0	0	1
B_22050	99.0	100.0	Bacteria	Actinobacteria	Actinobacteria	Corynebacteriales	Nocardiaceae	Gordonia	Multi-affiliation	0	0	0	0	0	0	0	0	0	1	0	0	0
B_22051	99.5	100.0	Bacteria	Actinobacteria	Actinobacteria	Corynebacteriales	Mycobacteriaceae	Mycobacterium	Multi-affiliation	0	1	0	0	0	0	0	0	0	0	0	0	0
B_22084	99.0	100.0	Bacteria	Actinobacteria	Actinobacteria	Corynebacteriales	Nocardiaceae	Gordonia	Multi-affiliation	0	0	0	0	0	0	0	0	0	1	0	0	0
B_22108	99.0	100.0	Bacteria	Actinobacteria	Actinobacteria	Pseudonocardiales	Pseudonocardiaceae	Pseudonocardia	Multi-affiliation	0	1	0	0	0	0	0	0	0	0	0	0	0
B_22130	98.8	100.0	Bacteria	Planctomycetes	Planctomycetacia	Planctomycetales	Planctomycetaceae	Gemmata	unknown species	0	0	0	0	0	0	0	0	0	0	3	0	0
B_22131	95.1	100.0	Bacteria	Planctomycetes	Planctomycetacia	Planctomycetales	Planctomycetaceae	unknown genus	unknown species	1	0	0	0	0	0	0	0	0	0	0	0	0
B_22135	97.1	100.0	Bacteria	Planctomycetes	Planctomycetacia	Planctomycetales	Planctomycetaceae	Gemmata	unknown species	0	0	0	0	0	0	0	0	1	0	0	0	0
B_22139	98.8	100.0	Bacteria	Planctomycetes	Planctomycetacia	Planctomycetales	Planctomycetaceae	Planctomyces	unknown species	0	0	0	0	0	0	0	0	0	1	0	0	0
B_22146	99.0	96.6	Bacteria	Planctomycetes	Planctomycetacia	Planctomycetales	Planctomycetaceae	Planctomyces	unknown species	0	0	1	0	0	0	0	0	0	0	0	0	0
B_22213	99.0	99.0	Bacteria	Planctomycetes	Planctomycetacia	Planctomycetales	Planctomycetaceae	Pir4 lineage	unknown species	0	1	0	0	0	0	0	0	0	0	0	0	0
B_22224	100.0	100.0	Bacteria	Planctomycetes	Planctomycetacia	Planctomycetales	Planctomycetaceae	unknown genus	unknown species	0	0	0	0	0	1	0	0	0	0	0	0	0
B_22306	96.0	100.0	Bacteria	Proteobacteria	Betaproteobacteria	Rhodocyclales	Rhodocyclaceae	Azoarcus	unknown species	0	0	0	0	1	0	0	0	0	0	0	0	0
B_22326	96.6	99.0	Bacteria	Planctomycetes	Planctomycetacia	Planctomycetales	Planctomycetaceae	unknown genus	unknown species	0	0	0	1	0	0	0	0	0	0	0	0	0
B_22327	96.9	99.0	Bacteria	Planctomycetes	Planctomycetacia	Planctomycetales	Planctomycetaceae	unknown genus	unknown species	0	0	0	0	1	0	0	0	0	0	0	0	0
B_22414	98.6	99.5	Bacteria	Bacteroidetes	Flavobacteriia	Flavobacteriales	Flavobacteriaceae	Cloacibacterium	unknown species	0	0	1	0	0	0	0	0	0	0	0	0	0
B_22433	99.0	96.7	Bacteria	Bacteroidetes	Flavobacteriia	Flavobacteriales	Flavobacteriaceae	Cloacibacterium	Multi-affiliation	0	0	0	1	0	0	0	0	0	0	0	0	0
B_22562	98.6	100.0	Bacteria	Bacteroidetes	Flavobacteriia	Flavobacteriales	Flavobacteriaceae	Flavobacterium	unknown species	0	0	0	0	0	0	0	0	0	0	0	1	0
B_22576	99.1	100.0	Bacteria	Bacteroidetes	Flavobacteriia	Flavobacteriales	Flavobacteriaceae	Epilithonimonas	Multi-affiliation	0	0	0	0	0	0	0	0	1	0	0	0	0
B_22678	98.6	100.0	Bacteria	Bacteroidetes	Flavobacteriia	Flavobacteriales	Flavobacteriaceae	Flavobacterium	unknown species	0	0	0	0	0	0	0	0	0	1	0	0	0
B_22688	98.3	100.0	Bacteria	Bacteroidetes	Flavobacteriia	Flavobacteriales	Flavobacteriaceae	Cloacibacterium	unknown species	0	0	0	0	1	0	0	0	0	0	0	0	0
B_22689	98.3	100.0	Bacteria	Bacteroidetes	Flavobacteriia	Flavobacteriales	Flavobacteriaceae	Cloacibacterium	unknown species	0	0	0	0	0	1	0	0	0	0	0	0	0
B_22690	98.1	100.0	Bacteria	Bacteroidetes	Flavobacteriia	Flavobacteriales	Flavobacteriaceae	Cloacibacterium	Multi-affiliation	0	0	1	0	0	0	0	0	0	0	0	0	0
B_22692	97.9	100.0	Bacteria	Bacteroidetes	Flavobacteriia	Flavobacteriales	Flavobacteriaceae	Cloacibacterium	Multi-affiliation	0	0	0	0	0	0	1	0	0	0	0	0	0
B_22698	98.4	100.0	Bacteria	Bacteroidetes	Flavobacteriia	Flavobacteriales	Flavobacteriaceae	Cloacibacterium	unknown species	0	0	0	0	0	1	0	0	0	0	0	0	0
B_22712	98.3	100.0	Bacteria	Bacteroidetes	Flavobacteriia	Flavobacteriales	Flavobacteriaceae	Cloacibacterium	unknown species	0	0	0	0	0	1	0	0	0	0	0	0	0
B_22720	97.9	100.0	Bacteria	Bacteroidetes	Flavobacteriia	Flavobacteriales	Flavobacteriaceae	Cloacibacterium	Multi-affiliation	0	0	0	0	0	0	0	1	0	0	0	0	0
B_22788	97.2	100.0	Bacteria	Bacteroidetes	Cytophagia	Cytophagales	Cytophagaceae	Emticicia	Multi-affiliation	0	0	0	0	1	0	0	0	0	0	0	0	0
B_22790	98.6	100.0	Bacteria	Planctomycetes	Planctomycetacia	Planctomycetales	Planctomycetaceae	Pirellula	unknown species	0	0	1	0	0	0	0	0	0	0	0	0	0
B_22891	97.4	99.1	Bacteria	Planctomycetes	Planctomycetacia	Planctomycetales	Planctomycetaceae	Pirellula	unknown species	0	0	0	0	1	0	0	0	0	0	0	0	0
B_22895	96.5	100.0	Bacteria	Spirochaetae	Spirochaetes	Spirochaetales	Leptospiraceae	Turneriella	Turneriella parva	0	4	0	0	0	0	0	0	0	0	0	0	0
B_22922	99.1	100.0	Bacteria	Proteobacteria	Betaproteobacteria	Burkholderiales	Comamonadaceae	Aquabacterium	unknown species	0	0	0	0	0	0	1	0	0	0	0	0	0
B_22934	90.2	100.0	Bacteria	Tenericutes	Mollicutes	Mycoplasmatales	Mycoplasmataceae	unknown genus	unknown species	0	0	0	0	0	1	0	0	0	0	0	0	0
B_22966	98.4	100.0	Bacteria	Verrucomicrobia	OPB35 soil group	unknown order	unknown family	unknown genus	unknown species	0	0	0	0	0	0	0	0	0	0	1	0	0
B_22968	94.4	100.0	Bacteria	Verrucomicrobia	OPB35 soil group	unknown order	unknown family	unknown genus	unknown species	0	0	1	0	0	0	0	0	0	0	0	0	0
B_23010	96.7	100.0	Bacteria	Proteobacteria	Deltaproteobacteria	Myxococcales	P3OB-42	unknown genus	unknown species	0	0	0	0	1	0	0	0	0	0	0	0	0
B_23036	99.8	100.0	Bacteria	Actinobacteria	Thermoleophilia	Gaiellales	unknown family	unknown genus	unknown species	0	0	0	0	1	0	0	0	0	0	0	0	0
B_23040	86.6	99.5	Bacteria	Tenericutes	Mollicutes	Mycoplasmatales	Mycoplasmataceae	Mycoplasma	Aplysia californica (California sea hare)	0	0	0	0	0	0	0	0	0	1	0	0	0
B_23055	99.1	100.0	Bacteria	Verrucomicrobia	Opitutae	Opitutales	Opitutaceae	Opitutus	Multi-affiliation	0	1	0	0	0	0	0	0	0	0	0	0	0
B_23056	99.8	99.5	Bacteria	Verrucomicrobia	Opitutae	Opitutales	Opitutaceae	Opitutus	bacterium RS5A	0	0	0	1	0	0	0	0	0	0	0	0	0
B_23068	97.7	99.8	Bacteria	Proteobacteria	Betaproteobacteria	Burkholderiales	Comamonadaceae	Pelomonas	Multi-affiliation	0	0	1	3	0	0	0	0	0	0	0	0	0
B_23077	98.4	99.3	Bacteria	Proteobacteria	Betaproteobacteria	Burkholderiales	Comamonadaceae	unknown genus	unknown species	0	0	0	0	1	0	0	0	0	0	0	0	0
B_23078	98.1	99.3	Bacteria	Proteobacteria	Betaproteobacteria	Burkholderiales	Multi-affiliation	Multi-affiliation	Multi-affiliation	0	0	1	0	0	0	0	0	0	0	0	0	0
B_23082	95.8	100.0	Bacteria	Tenericutes	Mollicutes	Mycoplasmatales	Mycoplasmataceae	unknown genus	unknown species	1	0	0	0	0	0	0	0	0	0	0	0	0
B_23083	99.3	99.5	Bacteria	Proteobacteria	Gammaproteobacteria	Multi-affiliation	Multi-affiliation	Multi-affiliation	Multi-affiliation	0	0	0	0	0	0	1	0	0	0	0	0	0
B_23086	91.1	99.8	Bacteria	Proteobacteria	Deltaproteobacteria	GR-WP33-30	unknown family	unknown genus	unknown species	0	0	1	0	0	0	0	0	0	0	0	0	0
B_23103	95.3	100.0	Bacteria	Proteobacteria	Deltaproteobacteria	Bdellovibrionales	Bacteriovoracaceae	Peredibacter	unknown species	0	0	0	0	1	0	0	0	0	0	0	0	0
B_23154	94.8	99.8	Bacteria	Tenericutes	Mollicutes	Mycoplasmatales	Mycoplasmataceae	unknown genus	unknown species	1	0	0	0	0	0	0	0	0	0	0	0	0
B_23186	97.7	99.5	Bacteria	Proteobacteria	Gammaproteobacteria	Legionellales	Legionellaceae	Legionella	Legionella donaldsonii	0	0	0	0	0	1	0	0	0	0	0	0	0
B_23195	95.8	100.0	Bacteria	Tenericutes	Mollicutes	Mycoplasmatales	Mycoplasmataceae	unknown genus	unknown species	0	0	0	0	0	0	0	0	0	0	0	1	0
B_23196	95.6	100.0	Bacteria	Tenericutes	Mollicutes	Mycoplasmatales	Mycoplasmataceae	unknown genus	unknown species	1	0	0	0	0	0	0	0	0	0	0	0	0
B_23217	95.8	100.0	Bacteria	Tenericutes	Mollicutes	Mycoplasmatales	Mycoplasmataceae	unknown genus	unknown species	0	0	0	0	0	1	0	0	0	0	0	0	0
B_23245	95.3	100.0	Bacteria	Tenericutes	Mollicutes	Mycoplasmatales	Mycoplasmataceae	unknown genus	unknown species	0	0	0	0	0	0	0	0	1	0	0	0	0
B_23252	95.8	100.0	Bacteria	Tenericutes	Mollicutes	Mycoplasmatales	Mycoplasmataceae	unknown genus	unknown species	0	0	0	0	0	0	0	0	0	3	0	0	0
B_23253	95.6	100.0	Bacteria	Tenericutes	Mollicutes	Mycoplasmatales	Mycoplasmataceae	unknown genus	unknown species	0	0	0	0	0	0	0	0	1	0	0	0	0
B_23259	95.3	100.0	Bacteria	Tenericutes	Mollicutes	Mycoplasmatales	Mycoplasmataceae	unknown genus	unknown species	0	0	0	0	0	0	1	0	0	0	0	0	0
B_23260	95.6	100.0	Bacteria	Tenericutes	Mollicutes	Mycoplasmatales	Mycoplasmataceae	unknown genus	unknown species	1	0	0	0	0	0	0	0	0	0	0	0	0
B_23297	97.4	100.0	Bacteria	Verrucomicrobia	Verrucomicrobiae	Verrucomicrobiales	Verrucomicrobiaceae	Haloferula	Haloferula luteola	0	0	0	1	0	0	0	0	0	0	0	0	0
B_23298	95.7	97.0	Bacteria	Proteobacteria	Betaproteobacteria	Burkholderiales	Comamonadaceae	Multi-affiliation	Multi-affiliation	0	0	0	1	0	0	0	0	0	0	0	0	0
B_23361	96.0	99.5	Bacteria	Verrucomicrobia	Verrucomicrobiae	Verrucomicrobiales	Verrucomicrobiaceae	Haloferula	Haloferula sargassicola	0	0	0	1	0	0	0	0	0	0	0	0	0
B_23369	96.2	99.5	Bacteria	Verrucomicrobia	Verrucomicrobiae	Verrucomicrobiales	Verrucomicrobiaceae	Haloferula	unknown species	0	1	0	0	0	0	0	0	0	0	0	0	0
B_23381	95.7	99.1	Bacteria	Tenericutes	Mollicutes	Mycoplasmatales	Mycoplasmataceae	unknown genus	unknown species	0	0	0	0	0	0	0	0	1	0	0	0	0
B_23425	99.8	96.7	Bacteria	Proteobacteria	Betaproteobacteria	Burkholderiales	Comamonadaceae	Acidovorax	Multi-affiliation	0	0	0	0	0	0	0	0	0	1	0	0	0
B_23470	99.1	99.3	Bacteria	Proteobacteria	Gammaproteobacteria	Pseudomonadales	Pseudomonadaceae	Pseudomonas	Multi-affiliation	0	0	0	2	0	0	0	0	0	0	0	0	0
B_23472	99.3	99.3	Bacteria	Proteobacteria	Gammaproteobacteria	Xanthomonadales	Xanthomonadaceae	Multi-affiliation	Multi-affiliation	0	0	0	1	0	0	0	0	0	0	0	0	0
B_23657	98.8	100.0	Bacteria	Proteobacteria	Gammaproteobacteria	Multi-affiliation	Multi-affiliation	Multi-affiliation	Multi-affiliation	0	0	0	0	0	0	0	0	1	0	0	0	0
B_23666	99.1	100.0	Bacteria	Proteobacteria	Gammaproteobacteria	Multi-affiliation	Multi-affiliation	Multi-affiliation	Multi-affiliation	0	0	0	0	0	0	0	0	0	0	0	1	0
B_23668	99.1	100.0	Bacteria	Proteobacteria	Gammaproteobacteria	Pseudomonadales	Pseudomonadaceae	Pseudomonas	Multi-affiliation	0	0	0	0	0	0	0	0	0	0	0	1	0
B_23669	98.6	100.0	Bacteria	Proteobacteria	Betaproteobacteria	Burkholderiales	Comamonadaceae	Multi-affiliation	Multi-affiliation	0	0	0	0	0	0	0	0	0	0	0	1	0
B_23672	99.1	100.0	Bacteria	Proteobacteria	Gammaproteobacteria	Enterobacteriales	Enterobacteriaceae	Multi-affiliation	Multi-affiliation	0	0	0	0	0	0	0	0	0	0	0	1	0
B_23687	98.8	100.0	Bacteria	Proteobacteria	Gammaproteobacteria	Multi-affiliation	Multi-affiliation	Multi-affiliation	Multi-affiliation	1	0	0	0	0	0	0	0	0	0	0	0	0
B_23725	99.1	100.0	Bacteria	Proteobacteria	Gammaproteobacteria	Enterobacteriales	Enterobacteriaceae	Multi-affiliation	Multi-affiliation	0	0	0	0	0	0	0	0	0	0	0	0	1
B_23726	99.1	100.0	Bacteria	Proteobacteria	Gammaproteobacteria	Enterobacteriales	Enterobacteriaceae	Multi-affiliation	Multi-affiliation	0	0	0	0	0	0	0	0	0	0	0	0	1
B_23743	99.3	100.0	Bacteria	Proteobacteria	Gammaproteobacteria	Enterobacteriales	Enterobacteriaceae	Multi-affiliation	Multi-affiliation	0	0	0	0	0	0	0	0	0	0	0	1	0
B_23866	98.6	100.0	Bacteria	Proteobacteria	Gammaproteobacteria	Multi-affiliation	Multi-affiliation	Multi-affiliation	Multi-affiliation	0	0	0	0	0	0	0	0	0	0	0	0	2
B_23873	98.4	100.0	Bacteria	Proteobacteria	Betaproteobacteria	Burkholderiales	Comamonadaceae	Comamonas	unknown species	0	0	0	0	0	0	0	0	0	1	0	0	0
B_23889	98.6	100.0	Bacteria	Proteobacteria	Betaproteobacteria	Burkholderiales	Comamonadaceae	Multi-affiliation	Multi-affiliation	0	0	0	0	0	0	0	0	0	0	0	3	0
B_23946	97.7	100.0	Bacteria	Proteobacteria	Gammaproteobacteria	Multi-affiliation	Multi-affiliation	Multi-affiliation	Multi-affiliation	1	0	0	0	0	0	0	0	0	0	0	0	0
B_24059	98.6	99.1	Bacteria	Verrucomicrobia	Verrucomicrobiae	Verrucomicrobiales	Verrucomicrobiaceae	unknown genus	unknown species	0	2	0	0	0	0	0	0	0	0	0	0	0
B_24118	99.3	100.0	Bacteria	Proteobacteria	Gammaproteobacteria	Pseudomonadales	Pseudomonadaceae	Pseudomonas	Multi-affiliation	0	0	0	0	0	0	0	2	0	0	0	0	0
B_24130	98.8	100.0	Bacteria	Proteobacteria	Betaproteobacteria	Burkholderiales	Comamonadaceae	Hydrogenophaga	Multi-affiliation	0	0	0	2	0	0	0	0	0	0	0	0	0
B_24158	98.4	100.0	Bacteria	Proteobacteria	Gammaproteobacteria	Xanthomonadales	Xanthomonadales Incertae Sedis	Acidibacter	unknown species	0	0	0	0	0	0	0	0	0	0	0	0	1
B_24220	99.3	100.0	Bacteria	Proteobacteria	Gammaproteobacteria	Pseudomonadales	Pseudomonadaceae	Pseudomonas	Pseudomonas sp.	0	0	1	0	0	0	0	0	0	0	0	0	0
B_24224	97.9	100.0	Bacteria	Proteobacteria	Gammaproteobacteria	Pseudomonadales	Pseudomonadaceae	Pseudomonas	Multi-affiliation	0	0	0	1	0	0	0	0	0	0	0	0	0
B_24234	92.2	98.8	Bacteria	Proteobacteria	Gammaproteobacteria	Pseudomonadales	Pseudomonadaceae	Pseudomonas	Multi-affiliation	0	0	0	0	0	0	0	0	1	0	0	0	0
B_24263	99.3	100.0	Bacteria	Proteobacteria	Gammaproteobacteria	Pseudomonadales	Pseudomonadaceae	Pseudomonas	Multi-affiliation	0	1	0	0	0	0	0	0	0	0	0	0	0
B_24290	97.7	100.0	Bacteria	Proteobacteria	Gammaproteobacteria	Pseudomonadales	Pseudomonadaceae	Pseudomonas	unknown species	0	0	1	0	0	0	0	0	0	0	0	0	0
B_24303	99.8	100.0	Bacteria	Proteobacteria	Gammaproteobacteria	Pseudomonadales	Pseudomonadaceae	Pseudomonas	Multi-affiliation	0	0	0	0	0	0	0	0	0	0	0	1	0
B_24331	98.8	100.0	Bacteria	Proteobacteria	Gammaproteobacteria	Pseudomonadales	Pseudomonadaceae	Pseudomonas	Multi-affiliation	0	0	0	0	0	0	0	0	0	0	1	0	0
B_24341	97.7	100.0	Bacteria	Proteobacteria	Gammaproteobacteria	Pseudomonadales	Pseudomonadaceae	Pseudomonas	Multi-affiliation	0	0	0	1	0	0	0	0	0	0	0	0	0
B_24345	98.1	100.0	Bacteria	Proteobacteria	Gammaproteobacteria	Pseudomonadales	Pseudomonadaceae	Pseudomonas	Multi-affiliation	0	0	0	0	0	0	0	0	0	0	1	0	0
B_24398	99.3	100.0	Bacteria	Proteobacteria	Gammaproteobacteria	Pseudomonadales	Pseudomonadaceae	Pseudomonas	unknown species	2	0	0	0	0	0	0	0	0	0	0	0	0
B_24434	99.3	100.0	Bacteria	Proteobacteria	Gammaproteobacteria	NKB5	unknown family	unknown genus	unknown species	0	0	2	1	0	0	0	0	0	0	0	0	0
B_24496	99.1	100.0	Bacteria	Proteobacteria	Betaproteobacteria	Burkholderiales	Comamonadaceae	Multi-affiliation	Multi-affiliation	0	0	0	1	0	0	0	0	0	0	0	0	0
B_24499	98.8	100.0	Bacteria	Proteobacteria	Betaproteobacteria	Burkholderiales	Comamonadaceae	Multi-affiliation	Multi-affiliation	0	0	0	0	1	0	0	0	0	0	0	0	0
B_24505	99.3	100.0	Bacteria	Proteobacteria	Gammaproteobacteria	Chromatiales	Chromatiaceae	Rheinheimera	unknown species	0	0	1	0	0	0	0	0	0	0	0	0	0
B_24581	96.3	99.8	Bacteria	Proteobacteria	Gammaproteobacteria	Xanthomonadales	Xanthomonadaceae	Multi-affiliation	Multi-affiliation	0	1	0	0	0	0	0	0	0	0	0	0	0
B_24583	95.6	100.0	Bacteria	Proteobacteria	Gammaproteobacteria	Xanthomonadales	Xanthomonadaceae	Dokdonella	unknown species	0	1	0	0	0	0	0	0	0	0	0	0	0
B_24602	94.7	99.8	Bacteria	Proteobacteria	Gammaproteobacteria	Xanthomonadales	Xanthomonadaceae	Dokdonella	unknown species	0	0	0	0	1	0	0	0	0	0	0	0	0
B_24610	99.3	100.0	Bacteria	Proteobacteria	Gammaproteobacteria	Cellvibrionales	Cellvibrionaceae	Cellvibrio	Multi-affiliation	0	0	0	0	0	0	0	0	1	0	0	0	0
B_24687	99.1	100.0	Bacteria	Proteobacteria	Gammaproteobacteria	Legionellales	Legionellaceae	Legionella	unknown species	0	1	0	0	0	0	0	0	0	0	0	0	0
B_24691	95.8	100.0	Bacteria	Proteobacteria	Betaproteobacteria	Rhodocyclales	Rhodocyclaceae	Uliginosibacterium	Multi-affiliation	0	0	0	1	0	0	0	0	0	0	0	0	0
B_24707	96.7	100.0	Bacteria	Proteobacteria	Gammaproteobacteria	Xanthomonadales	Xanthomonadaceae	Multi-affiliation	Multi-affiliation	0	1	0	0	0	0	0	0	0	0	0	0	0
B_24717	98.1	96.7	Bacteria	Verrucomicrobia	Verrucomicrobiae	Verrucomicrobiales	Verrucomicrobiaceae	Haloferula	unknown species	0	0	0	0	0	0	0	0	0	0	1	0	0
B_24730	97.7	100.0	Bacteria	Proteobacteria	Betaproteobacteria	Burkholderiales	Comamonadaceae	Multi-affiliation	Multi-affiliation	0	0	0	1	0	0	0	0	0	0	0	0	0
B_24737	99.1	100.0	Bacteria	Proteobacteria	Betaproteobacteria	Burkholderiales	Comamonadaceae	Comamonas	Multi-affiliation	0	0	0	0	0	0	0	1	0	0	0	0	0
B_24748	97.4	100.0	Bacteria	Proteobacteria	Betaproteobacteria	Burkholderiales	Comamonadaceae	Multi-affiliation	Multi-affiliation	0	0	1	0	0	0	0	0	0	0	0	0	0
B_24784	97.9	100.0	Bacteria	Proteobacteria	Betaproteobacteria	Burkholderiales	Comamonadaceae	Paucibacter	Pelomonas sp.	0	0	0	0	1	0	0	0	0	0	0	0	0
B_24824	97.2	100.0	Bacteria	Proteobacteria	Betaproteobacteria	Burkholderiales	Comamonadaceae	unknown genus	unknown species	0	0	1	0	0	0	0	0	0	0	0	0	0
B_24826	97.2	100.0	Bacteria	Proteobacteria	Betaproteobacteria	Burkholderiales	Comamonadaceae	Multi-affiliation	Multi-affiliation	0	0	0	1	0	0	0	0	0	0	0	0	0
B_24832	97.7	100.0	Bacteria	Proteobacteria	Betaproteobacteria	Burkholderiales	Comamonadaceae	Multi-affiliation	Multi-affiliation	0	0	1	0	0	0	0	0	0	0	0	0	0
B_24836	100.0	100.0	Bacteria	Proteobacteria	Betaproteobacteria	Burkholderiales	Oxalobacteraceae	Oxalicibacterium	Oxalicibacterium horti	0	0	0	0	0	0	0	0	1	0	0	0	0
B_24837	99.3	100.0	Bacteria	Proteobacteria	Betaproteobacteria	Burkholderiales	Oxalobacteraceae	Massilia	Multi-affiliation	0	0	0	0	0	0	0	0	1	0	0	0	0
B_24893	99.1	100.0	Bacteria	Proteobacteria	Betaproteobacteria	Nitrosomonadales	Nitrosomonadaceae	Nitrosomonas	unknown species	1	0	0	0	0	0	0	0	0	0	0	0	0
B_24898	99.1	100.0	Bacteria	Proteobacteria	Betaproteobacteria	Burkholderiales	Comamonadaceae	Acidovorax	Multi-affiliation	0	0	0	0	0	0	0	0	0	0	1	0	0
B_24902	96.3	100.0	Bacteria	Proteobacteria	Betaproteobacteria	Burkholderiales	Comamonadaceae	Multi-affiliation	Multi-affiliation	0	0	0	1	0	0	0	0	0	0	0	0	0
B_24920	98.8	100.0	Bacteria	Proteobacteria	Betaproteobacteria	Burkholderiales	Comamonadaceae	Acidovorax	unknown species	0	0	2	0	0	0	0	0	0	0	0	0	0
B_24955	98.8	100.0	Bacteria	Proteobacteria	Betaproteobacteria	Burkholderiales	Comamonadaceae	Comamonas	Multi-affiliation	0	0	0	0	0	0	1	0	0	0	0	0	0
B_24969	99.8	100.0	Bacteria	Proteobacteria	Betaproteobacteria	Burkholderiales	Oxalobacteraceae	Massilia	unknown species	0	0	1	0	0	0	0	0	0	0	0	0	0
B_24989	98.8	100.0	Bacteria	Proteobacteria	Betaproteobacteria	Burkholderiales	Comamonadaceae	Hydrogenophaga	Multi-affiliation	0	0	0	1	0	0	0	0	0	0	0	0	0
B_25026	99.1	100.0	Bacteria	Proteobacteria	Betaproteobacteria	Burkholderiales	Comamonadaceae	Comamonas	Multi-affiliation	0	0	0	0	0	0	1	0	0	0	0	0	0
B_25084	98.4	100.0	Bacteria	Proteobacteria	Betaproteobacteria	Burkholderiales	Comamonadaceae	Multi-affiliation	Multi-affiliation	0	0	0	2	0	0	0	0	0	0	0	0	0
B_25138	98.4	100.0	Bacteria	Proteobacteria	Betaproteobacteria	Burkholderiales	Comamonadaceae	unknown genus	unknown species	0	0	0	0	1	0	0	0	0	0	0	0	0
B_25147	97.9	100.0	Bacteria	Proteobacteria	Betaproteobacteria	Burkholderiales	Comamonadaceae	Multi-affiliation	Multi-affiliation	0	0	0	0	0	0	0	0	0	0	0	0	1
B_25165	99.1	100.0	Bacteria	Proteobacteria	Betaproteobacteria	Burkholderiales	Comamonadaceae	Aquabacterium	unknown species	0	0	0	0	0	0	0	0	0	1	0	0	0
B_25197	97.9	100.0	Bacteria	Proteobacteria	Betaproteobacteria	Burkholderiales	Comamonadaceae	Multi-affiliation	Multi-affiliation	0	0	0	0	0	0	0	0	1	0	0	0	0
B_25267	95.8	99.5	Bacteria	Verrucomicrobia	Verrucomicrobiae	Verrucomicrobiales	Verrucomicrobiaceae	unknown genus	unknown species	1	0	0	0	0	0	0	0	0	0	0	0	0
B_25296	98.1	100.0	Bacteria	Proteobacteria	Deltaproteobacteria	Sh765B-TzT-29	unknown family	unknown genus	unknown species	0	1	0	0	0	0	0	0	0	0	0	0	0
B_25369	99.8	100.0	Bacteria	Proteobacteria	Gammaproteobacteria	Pseudomonadales	Moraxellaceae	Acinetobacter	unknown species	0	0	0	0	0	0	0	0	1	0	0	0	0
B_25407	98.8	100.0	Bacteria	Proteobacteria	Deltaproteobacteria	GR-WP33-30	unknown family	unknown genus	unknown species	0	1	0	0	0	0	0	0	0	0	0	0	0
B_27430	93.0	100.0	Bacteria	Planctomycetes	Phycisphaerae	Phycisphaerales	Phycisphaeraceae	SM1A02	unknown species	0	0	0	0	0	0	0	0	0	0	0	0	1
B_27460	95.8	100.0	Bacteria	Planctomycetes	Phycisphaerae	Phycisphaerales	Phycisphaeraceae	SM1A02	unknown species	0	1	0	0	0	0	0	0	0	0	0	0	0
B_27479	94.7	99.0	Bacteria	Planctomycetes	Planctomycetacia	Planctomycetales	Planctomycetaceae	Blastopirellula	unknown species	0	0	0	0	0	0	0	0	1	0	0	0	0
B_27666	96.5	99.5	Bacteria	Cyanobacteria	ML635J-21	unknown order	unknown family	unknown genus	Azospirillum sp.	0	0	0	1	1	0	0	0	0	0	0	0	0
B_27697	95.0	100.0	Bacteria	Planctomycetes	Phycisphaerae	WD2101 soil group	unknown family	unknown genus	Phycisphaerae bacterium 2842	0	0	0	0	1	0	0	0	0	0	0	0	0
B_28761	97.2	99.3	Bacteria	Cyanobacteria	ML635J-21	unknown order	unknown family	unknown genus	Azospirillum sp.	0	0	0	0	1	0	0	0	0	0	0	0	0
B_29237	97.3	99.5	Bacteria	Proteobacteria	Alphaproteobacteria	Rhizobiales	Hyphomicrobiaceae	Hyphomicrobium	unknown species	0	0	0	0	0	0	1	0	0	0	0	0	0
B_29248	97.5	99.5	Bacteria	Proteobacteria	Alphaproteobacteria	Rhizobiales	Rhizobiaceae	Multi-affiliation	Multi-affiliation	0	0	0	0	0	0	1	0	0	0	0	0	0
B_30999	94.5	100.0	Bacteria	Planctomycetes	Planctomycetacia	Planctomycetales	Planctomycetaceae	Blastopirellula	unknown species	0	0	0	0	0	0	0	0	0	0	0	0	1
B_31722	99.3	99.0	Bacteria	Proteobacteria	Alphaproteobacteria	Rhodobacterales	Rhodobacteraceae	Multi-affiliation	Multi-affiliation	0	0	0	1	0	0	0	0	0	0	0	0	0
B_37584	97.3	100.0	Bacteria	Proteobacteria	Alphaproteobacteria	Rhizobiales	JG35-K1-AG5	unknown genus	unknown species	0	0	0	0	0	0	0	0	0	0	1	0	0
B_38637	99.8	100.0	Bacteria	Proteobacteria	Alphaproteobacteria	Sphingomonadales	Sphingomonadaceae	Multi-affiliation	Multi-affiliation	0	0	1	0	0	0	0	0	0	0	0	0	0
B_39358	97.5	99.8	Bacteria	Proteobacteria	Alphaproteobacteria	Rhodospirillales	Rhodospirillaceae	Defluviicoccus	unknown species	0	0	0	1	0	0	0	0	0	0	0	0	0
B_39482	96.5	100.0	Bacteria	Proteobacteria	Alphaproteobacteria	Rhizobiales	Methylobacteriaceae	Methylobacterium	Multi-affiliation	0	0	0	1	0	0	0	0	0	0	0	0	0
B_40464	99.0	100.0	Bacteria	Proteobacteria	Alphaproteobacteria	Rhizobiales	Bradyrhizobiaceae	Bosea	Multi-affiliation	0	0	0	0	0	0	0	0	0	1	0	0	0
B_41129	97.5	100.0	Bacteria	Proteobacteria	Alphaproteobacteria	Rhizobiales	Phyllobacteriaceae	Multi-affiliation	Multi-affiliation	0	0	0	1	0	0	0	0	0	0	0	0	0
B_43166	97.8	100.0	Bacteria	Proteobacteria	Alphaproteobacteria	Rhizobiales	Hyphomicrobiaceae	Pedomicrobium	unknown species	1	0	0	0	0	0	0	0	0	0	0	0	0
B_43642	99.0	100.0	Bacteria	Proteobacteria	Alphaproteobacteria	Rhizobiales	Hyphomicrobiaceae	Hyphomicrobium	unknown species	0	0	0	0	0	1	0	0	0	0	0	0	0
B_44321	98.0	100.0	Bacteria	Proteobacteria	Alphaproteobacteria	Rhizobiales	Multi-affiliation	Multi-affiliation	Multi-affiliation	0	0	0	0	1	0	0	0	0	0	0	0	0
B_44788	98.3	100.0	Bacteria	Proteobacteria	Alphaproteobacteria	Rhizobiales	Rhizobiaceae	Multi-affiliation	Multi-affiliation	0	0	0	0	1	0	0	0	0	0	0	0	0
B_46014	98.0	100.0	Bacteria	Proteobacteria	Alphaproteobacteria	Rhizobiales	Methylobacteriaceae	Methylobacterium	Multi-affiliation	0	0	0	1	0	0	0	0	0	0	0	0	0
B_46285	98.8	100.0	Bacteria	Proteobacteria	Alphaproteobacteria	Rhizobiales	Rhizobiaceae	Rhizobium	Multi-affiliation	0	0	0	0	0	0	0	0	2	0	0	0	0
B_46896	97.8	100.0	Bacteria	Proteobacteria	Alphaproteobacteria	Rhizobiales	D05-2	unknown genus	unknown species	1	0	0	0	0	0	0	0	0	0	0	0	0
B_46949	98.0	100.0	Bacteria	Proteobacteria	Alphaproteobacteria	Rhizobiales	Xanthobacteraceae	Variibacter	unknown species	0	0	0	0	0	3	0	0	0	0	0	0	0
B_47425	96.5	100.0	Bacteria	Proteobacteria	Alphaproteobacteria	Rhodobacterales	Rhodobacteraceae	unknown genus	unknown species	0	0	1	0	0	0	0	0	0	0	0	0	0
B_48572	98.0	100.0	Bacteria	Proteobacteria	Alphaproteobacteria	Rhizobiales	Rhizobiaceae	Multi-affiliation	Multi-affiliation	0	0	0	0	2	0	0	0	0	0	0	0	0
B_50230	99.3	100.0	Bacteria	Proteobacteria	Alphaproteobacteria	Rhodospirillales	Rhodospirillaceae	unknown genus	unknown species	0	1	0	0	0	0	0	0	0	0	0	0	0
B_50302	98.0	100.0	Bacteria	Proteobacteria	Alphaproteobacteria	Rhizobiales	Methylobacteriaceae	Meganema	unknown species	0	0	1	0	0	0	0	0	0	0	0	0	0
B_50862	98.3	100.0	Bacteria	Proteobacteria	Alphaproteobacteria	Rhodospirillales	Acetobacteraceae	Roseomonas	unknown species	0	1	0	0	1	0	0	0	0	0	0	0	0
B_50910	99.0	100.0	Bacteria	Proteobacteria	Alphaproteobacteria	Rhizobiales	JG35-K1-AG5	unknown genus	unknown species	0	1	0	0	0	0	0	0	0	0	0	0	0
B_51158	97.8	100.0	Bacteria	Proteobacteria	Alphaproteobacteria	Rhizobiales	Methylobacteriaceae	Meganema	unknown species	0	0	1	0	0	0	0	0	0	0	0	0	0
B_52165	99.3	100.0	Bacteria	Proteobacteria	Alphaproteobacteria	Rhodospirillales	I-10	unknown genus	unknown species	0	1	0	0	0	0	0	0	0	0	0	0	0
B_55452	99.0	100.0	Bacteria	Proteobacteria	Alphaproteobacteria	Rhodobacterales	Rhodobacteraceae	Rhodobacter	unknown species	0	0	1	0	0	0	0	0	0	0	0	0	0
B_57611	98.8	100.0	Bacteria	Proteobacteria	Alphaproteobacteria	Rhodobacterales	Rhodobacteraceae	Multi-affiliation	Multi-affiliation	0	1	0	0	0	0	0	0	0	0	0	0	0
B_60007	98.0	99.3	Bacteria	Proteobacteria	Alphaproteobacteria	Rhizobiales	Bradyrhizobiaceae	Bosea	Multi-affiliation	0	0	0	0	0	0	0	0	0	1	0	0	0
B_60423	99.5	100.0	Bacteria	Proteobacteria	Alphaproteobacteria	Caulobacterales	Caulobacteraceae	Brevundimonas	unknown species	0	0	0	0	0	0	0	0	2	0	0	0	0
B_60539	95.3	100.0	Bacteria	Proteobacteria	Alphaproteobacteria	Rhodobacterales	Rhodobacteraceae	unknown genus	unknown species	0	0	0	0	0	0	0	0	0	2	0	0	0
B_60901	98.8	100.0	Bacteria	Proteobacteria	Alphaproteobacteria	Rhizobiales	JG35-K1-AG5	unknown genus	unknown species	0	0	0	0	0	0	0	0	2	0	0	0	0
B_66107	96.8	100.0	Bacteria	Planctomycetes	Planctomycetacia	Planctomycetales	Planctomycetaceae	Blastopirellula	unknown species	0	0	0	0	0	0	0	0	0	0	0	0	1
B_67558	94.8	99.8	Bacteria	Chloroflexi	Caldilineae	Caldilineales	Caldilineaceae	unknown genus	unknown species	1	0	0	0	0	0	0	0	0	0	0	0	0
B_69812	98.5	100.0	Bacteria	Acidobacteria	Acidobacteria	Subgroup 4	2024-11-01	unknown genus	unknown species	0	0	0	0	0	0	0	0	2	0	0	0	0
B_69884	97.8	99.5	Bacteria	Actinobacteria	Acidimicrobiia	Acidimicrobiales	unknown family	unknown genus	unknown species	0	0	0	0	0	0	1	0	0	0	0	0	0
B_70299	99.5	99.0	Bacteria	Actinobacteria	Acidimicrobiia	Acidimicrobiales	unknown family	unknown genus	unknown species	0	1	0	0	0	0	0	0	0	0	0	0	0
B_70495	97.7	96.5	Bacteria	Chloroflexi	Thermomicrobia	JG30-KF-CM45	unknown family	unknown genus	unknown species	0	2	0	0	0	0	0	0	0	0	0	0	0
B_70558	93.8	100.0	Bacteria	Planctomycetes	Planctomycetacia	Planctomycetales	Planctomycetaceae	unknown genus	unknown species	0	1	0	0	0	0	0	0	0	0	0	0	0
B_70595	98.3	100.0	Bacteria	Planctomycetes	Planctomycetacia	Planctomycetales	Planctomycetaceae	unknown genus	unknown species	0	1	0	0	0	0	0	0	0	0	0	0	0
B_70787	98.5	96.5	Bacteria	Chloroflexi	Thermomicrobia	JG30-KF-CM45	unknown family	unknown genus	unknown species	0	2	0	0	0	0	0	0	0	0	0	0	0
B_75528	90.9	100.0	Bacteria	Proteobacteria	Alphaproteobacteria	Rhizobiales	Phyllobacteriaceae	unknown genus	unknown species	0	0	0	0	0	0	0	0	0	1	0	0	0
B_78566	96.8	100.0	Bacteria	Armatimonadetes	unknown class	unknown order	unknown family	unknown genus	unknown species	0	0	0	0	1	0	0	0	0	0	0	0	0
B_78871	96.1	100.0	Bacteria	Proteobacteria	Deltaproteobacteria	Bdellovibrionales	Bdellovibrionaceae	Bdellovibrio	unknown species	0	0	1	0	0	0	0	0	0	0	0	0	0
B_78885	97.3	99.0	Bacteria	Verrucomicrobia	Spartobacteria	Chthoniobacterales	FukuN18 freshwater group	unknown genus	unknown species	0	0	0	0	0	0	0	0	0	0	0	1	0
B_92043	97.8	99.5	Bacteria	Actinobacteria	Actinobacteria	Corynebacteriales	Mycobacteriaceae	Mycobacterium	Multi-affiliation	1	0	0	0	0	0	0	0	0	0	0	0	0
B_92087	97.5	99.0	Bacteria	Actinobacteria	Actinobacteria	Corynebacteriales	Nocardiaceae	Nocardia	Multi-affiliation	0	0	0	0	0	0	0	0	0	0	0	0	1
B_92944	96.3	100.0	Bacteria	Actinobacteria	Actinobacteria	Micrococcales	Microbacteriaceae	Multi-affiliation	Multi-affiliation	0	0	0	0	1	0	0	0	0	0	0	0	0
B_93174	97.3	99.8	Bacteria	Actinobacteria	Actinobacteria	Corynebacteriales	Nocardiaceae	Gordonia	Multi-affiliation	0	0	0	0	0	0	0	0	0	0	1	0	1
B_94623	99.0	100.0	Bacteria	Actinobacteria	Actinobacteria	Corynebacteriales	Nocardiaceae	Gordonia	Multi-affiliation	0	0	0	0	0	0	0	0	0	0	1	0	0
B_95336	99.8	100.0	Bacteria	Actinobacteria	Actinobacteria	Corynebacteriales	Mycobacteriaceae	Mycobacterium	Multi-affiliation	0	1	0	0	0	0	0	0	0	0	0	0	0
B_95413	96.8	100.0	Bacteria	Actinobacteria	Actinobacteria	Corynebacteriales	Mycobacteriaceae	Mycobacterium	Multi-affiliation	0	1	0	0	0	0	0	0	0	0	0	0	0
B_95458	98.0	100.0	Bacteria	Actinobacteria	Actinobacteria	Corynebacteriales	Mycobacteriaceae	Mycobacterium	unknown species	0	1	0	0	0	0	0	0	0	0	0	0	0
B_95857	98.3	100.0	Bacteria	Actinobacteria	Actinobacteria	Corynebacteriales	Nocardiaceae	Nocardia	Multi-affiliation	0	0	0	0	0	1	0	0	0	0	0	0	0
B_97074	99.8	96.6	Bacteria	Planctomycetes	Planctomycetacia	Planctomycetales	Planctomycetaceae	Planctomyces	unknown species	0	0	1	0	0	0	0	0	0	0	0	0	0
B_97514	98.8	100.0	Bacteria	Planctomycetes	Planctomycetacia	Planctomycetales	Planctomycetaceae	unknown genus	unknown species	0	0	0	0	0	0	0	0	0	1	0	0	0
B_97691	97.3	100.0	Bacteria	Planctomycetes	Planctomycetacia	Planctomycetales	Planctomycetaceae	Gemmata	unknown species	0	0	0	0	0	0	0	0	1	0	2	0	0
B_98696	99.0	96.6	Bacteria	Planctomycetes	Planctomycetacia	Planctomycetales	Planctomycetaceae	Gemmata	unknown species	0	1	0	0	0	0	0	0	0	0	0	0	0
B_98773	99.0	100.0	Bacteria	Planctomycetes	Planctomycetacia	Planctomycetales	Planctomycetaceae	Gemmata	unknown species	0	1	0	0	0	0	0	0	0	0	0	0	0
B_99442	96.9	99.8	Bacteria	Planctomycetes	Planctomycetacia	Planctomycetales	Planctomycetaceae	Pir4 lineage	unknown species	0	0	0	0	0	0	0	0	0	0	1	0	0
B_100145	94.6	96.7	Bacteria	Planctomycetes	Planctomycetacia	Planctomycetales	Planctomycetaceae	Pir4 lineage	unknown species	0	0	0	0	0	0	0	0	0	0	0	0	1
B_101302	99.1	100.0	Bacteria	Chlorobi	Chlorobia	Chlorobiales	OPB56	unknown genus	unknown species	0	1	0	0	0	0	0	0	0	0	0	0	0
B_102621	98.1	100.0	Bacteria	Planctomycetes	Planctomycetacia	Planctomycetales	Planctomycetaceae	unknown genus	unknown species	0	1	0	0	0	0	0	0	0	0	1	0	0
B_102860	97.9	100.0	Bacteria	Bacteroidetes	Flavobacteriia	Flavobacteriales	Flavobacteriaceae	Chryseobacterium	Multi-affiliation	0	0	0	0	0	0	0	0	0	3	0	0	0
B_102951	89.5	99.3	Bacteria	Bacteroidetes	Cytophagia	Cytophagales	Cytophagaceae	unknown genus	unknown species	0	0	0	0	1	0	0	0	0	0	0	0	0
B_103338	93.6	99.8	Bacteria	Bacteroidetes	Sphingobacteriia	Sphingobacteriales	Saprospiraceae	unknown genus	unknown species	1	0	0	0	0	0	0	0	0	0	0	0	0
B_103401	98.4	99.8	Bacteria	Bacteroidetes	Flavobacteriia	Flavobacteriales	Flavobacteriaceae	Cloacibacterium	Multi-affiliation	0	0	0	0	0	3	0	0	0	0	0	0	0
B_104388	97.6	100.0	Bacteria	Bacteroidetes	Sphingobacteriia	Sphingobacteriales	Chitinophagaceae	unknown genus	unknown species	0	1	0	0	0	0	0	0	0	0	0	0	0
B_106446	92.7	100.0	Bacteria	Bacteroidetes	Cytophagia	Cytophagales	Cytophagaceae	Runella	wastewater metagenome	0	0	0	3	0	0	0	0	0	0	0	0	0
B_106508	98.8	99.3	Bacteria	Bacteroidetes	Flavobacteriia	Flavobacteriales	Flavobacteriaceae	Flavobacterium	Multi-affiliation	0	0	0	0	1	0	0	0	0	0	0	0	0
B_113087	99.1	100.0	Bacteria	Bacteroidetes	Flavobacteriia	Flavobacteriales	Flavobacteriaceae	Flavobacterium	unknown species	0	1	0	0	0	0	0	0	0	0	0	0	0
B_116922	98.3	100.0	Bacteria	Bacteroidetes	Flavobacteriia	Flavobacteriales	Flavobacteriaceae	Flavobacterium	Multi-affiliation	0	0	0	1	0	0	0	0	0	0	0	0	0
B_117012	96.5	100.0	Bacteria	Bacteroidetes	Flavobacteriia	Flavobacteriales	Cryomorphaceae	Fluviicola	unknown species	0	0	0	0	1	0	0	0	0	0	0	0	0
B_118293	98.1	100.0	Bacteria	Bacteroidetes	Flavobacteriia	Flavobacteriales	Flavobacteriaceae	Cloacibacterium	Multi-affiliation	0	0	1	0	0	0	0	0	0	0	0	0	0
B_118542	97.9	100.0	Bacteria	Bacteroidetes	Flavobacteriia	Flavobacteriales	Flavobacteriaceae	Cloacibacterium	Multi-affiliation	0	0	0	0	1	0	0	0	0	0	0	0	0
B_118641	97.9	100.0	Bacteria	Bacteroidetes	Flavobacteriia	Flavobacteriales	Flavobacteriaceae	Cloacibacterium	Multi-affiliation	0	0	0	0	1	0	0	0	0	0	0	0	0
B_118659	97.9	100.0	Bacteria	Bacteroidetes	Flavobacteriia	Flavobacteriales	Flavobacteriaceae	Cloacibacterium	Multi-affiliation	0	0	0	0	0	0	1	0	0	0	0	0	0
B_119874	97.9	100.0	Bacteria	Bacteroidetes	Flavobacteriia	Flavobacteriales	Flavobacteriaceae	Cloacibacterium	Multi-affiliation	0	0	0	0	0	0	0	1	0	0	0	0	0
B_120599	98.1	100.0	Bacteria	Bacteroidetes	Flavobacteriia	Flavobacteriales	Flavobacteriaceae	Cloacibacterium	Multi-affiliation	0	0	1	0	0	0	0	0	0	0	0	0	0
B_121228	98.8	100.0	Bacteria	Bacteroidetes	Flavobacteriia	Flavobacteriales	Flavobacteriaceae	Flavobacterium	unknown species	0	0	0	0	1	0	0	0	0	0	0	0	0
B_121533	97.6	100.0	Bacteria	Bacteroidetes	Flavobacteriia	Flavobacteriales	Flavobacteriaceae	Cloacibacterium	Multi-affiliation	0	0	2	0	0	0	0	0	0	0	0	0	0
B_122847	98.2	91.7	Bacteria	Bacteroidetes	Sphingobacteriia	Sphingobacteriales	Chitinophagaceae	Niabella	unknown species	0	0	1	0	0	0	0	0	0	0	0	0	0
B_123298	99.1	100.0	Bacteria	Proteobacteria	Betaproteobacteria	Burkholderiales	Comamonadaceae	Comamonas	unknown species	0	0	0	0	0	0	0	0	0	0	0	1	0
B_124127	99.5	100.0	Bacteria	Planctomycetes	Planctomycetacia	Planctomycetales	Planctomycetaceae	Pir4 lineage	unknown species	0	4	0	0	0	0	0	0	0	0	0	0	0
B_124556	99.1	100.0	Bacteria	Planctomycetes	Planctomycetacia	Planctomycetales	Planctomycetaceae	Pirellula	Pirellula staleyi	0	0	0	0	0	0	0	0	0	0	1	0	0
B_125156	95.5	99.8	Bacteria	Planctomycetes	Planctomycetacia	Planctomycetales	Planctomycetaceae	Planctomyces	unknown species	0	0	0	0	1	0	0	0	0	0	0	0	0
B_126574	99.3	99.1	Bacteria	Planctomycetes	Planctomycetacia	Planctomycetales	Planctomycetaceae	Planctomyces	unknown species	0	0	2	0	0	0	0	0	0	0	0	0	0
B_127400	85.8	100.0	Bacteria	Tenericutes	Mollicutes	Mycoplasmatales	Mycoplasmataceae	Mycoplasma	Multi-affiliation	0	0	0	0	0	0	0	0	0	1	0	0	0
B_128520	86.5	100.0	Bacteria	Tenericutes	Mollicutes	Mycoplasmatales	Mycoplasmataceae	Mycoplasma	Aplysia californica (California sea hare)	0	0	0	0	0	0	0	0	0	0	1	0	0
B_128951	95.8	100.0	Bacteria	Tenericutes	Mollicutes	Mycoplasmatales	Mycoplasmataceae	unknown genus	unknown species	0	0	0	0	0	1	0	0	0	0	0	0	0
B_129020	98.1	100.0	Bacteria	Verrucomicrobia	OPB35 soil group	unknown order	unknown family	unknown genus	unknown species	0	0	0	0	0	0	0	0	0	0	0	0	2
B_131389	98.8	100.0	Bacteria	Proteobacteria	Gammaproteobacteria	Enterobacteriales	Enterobacteriaceae	Multi-affiliation	Multi-affiliation	0	0	0	0	0	0	0	0	0	1	0	0	0
B_131946	99.1	100.0	Bacteria	Verrucomicrobia	Opitutae	Opitutales	Opitutaceae	Opitutus	Multi-affiliation	0	1	0	1	0	0	0	0	0	0	0	0	0
B_132271	99.5	99.8	Bacteria	Proteobacteria	Betaproteobacteria	Burkholderiales	Comamonadaceae	Multi-affiliation	Multi-affiliation	0	0	2	0	0	0	0	0	0	0	0	0	0
B_132395	96.0	99.8	Bacteria	Tenericutes	Mollicutes	Mycoplasmatales	Mycoplasmataceae	unknown genus	unknown species	0	0	0	0	0	0	0	0	1	0	0	0	0
B_132490	98.1	99.8	Bacteria	Proteobacteria	Gammaproteobacteria	Enterobacteriales	Enterobacteriaceae	Multi-affiliation	Multi-affiliation	0	0	0	0	0	0	0	0	0	0	0	1	0
B_132964	99.1	99.5	Bacteria	Proteobacteria	Gammaproteobacteria	Enterobacteriales	Enterobacteriaceae	Multi-affiliation	Multi-affiliation	0	1	0	0	0	0	0	0	0	0	0	0	0
B_133230	93.9	100.0	Bacteria	Proteobacteria	Deltaproteobacteria	Bdellovibrionales	Bacteriovoracaceae	Peredibacter	Peredibacter starrii	0	0	0	0	0	0	0	0	0	1	0	0	0
B_133977	98.8	99.5	Bacteria	Proteobacteria	Betaproteobacteria	Burkholderiales	Comamonadaceae	Acidovorax	unknown species	0	0	0	0	1	0	0	0	0	0	0	0	0
B_134918	98.8	99.8	Bacteria	Proteobacteria	Gammaproteobacteria	Xanthomonadales	Xanthomonadaceae	Multi-affiliation	Multi-affiliation	0	0	0	0	1	0	0	0	0	0	0	0	0
B_135046	94.2	100.0	Bacteria	Proteobacteria	Deltaproteobacteria	Bdellovibrionales	Bacteriovoracaceae	Peredibacter	unknown species	0	0	1	0	1	0	0	0	0	0	0	0	0
B_136868	96.0	100.0	Bacteria	Tenericutes	Mollicutes	Mycoplasmatales	Mycoplasmataceae	unknown genus	unknown species	0	0	0	0	0	0	0	0	1	0	0	0	0
B_137801	95.6	100.0	Bacteria	Tenericutes	Mollicutes	Mycoplasmatales	Mycoplasmataceae	unknown genus	unknown species	0	0	0	0	0	0	1	0	0	0	0	0	0
B_137817	96.3	100.0	Bacteria	Tenericutes	Mollicutes	Mycoplasmatales	Mycoplasmataceae	unknown genus	unknown species	1	0	0	0	0	0	0	0	0	0	0	0	0
B_138986	95.8	100.0	Bacteria	Tenericutes	Mollicutes	Mycoplasmatales	Mycoplasmataceae	unknown genus	unknown species	1	0	0	0	0	0	0	0	0	0	0	0	0
B_139580	95.3	100.0	Bacteria	Tenericutes	Mollicutes	Mycoplasmatales	Mycoplasmataceae	unknown genus	unknown species	0	0	0	0	0	0	1	0	0	0	0	0	0
B_139913	95.6	100.0	Bacteria	Tenericutes	Mollicutes	Mycoplasmatales	Mycoplasmataceae	unknown genus	unknown species	0	0	0	0	0	0	1	0	0	0	0	0	0
B_140012	95.3	100.0	Bacteria	Tenericutes	Mollicutes	Mycoplasmatales	Mycoplasmataceae	unknown genus	unknown species	0	0	0	0	0	0	0	1	0	0	0	0	0
B_140189	95.8	100.0	Bacteria	Tenericutes	Mollicutes	Mycoplasmatales	Mycoplasmataceae	unknown genus	unknown species	1	0	0	0	0	0	0	0	0	1	0	0	0
B_143339	97.7	100.0	Bacteria	Verrucomicrobia	Verrucomicrobiae	Verrucomicrobiales	Verrucomicrobiaceae	Haloferula	Haloferula luteola	0	0	0	1	0	0	0	0	0	0	0	0	0
B_143539	97.7	100.0	Bacteria	Verrucomicrobia	Verrucomicrobiae	Verrucomicrobiales	Verrucomicrobiaceae	Haloferula	Haloferula luteola	0	1	0	0	0	0	0	0	0	0	0	0	0
B_143666	97.9	100.0	Bacteria	Verrucomicrobia	Verrucomicrobiae	Verrucomicrobiales	Verrucomicrobiaceae	Haloferula	Haloferula luteola	0	0	0	0	0	0	0	0	0	0	0	0	1
B_144351	96.7	100.0	Bacteria	Verrucomicrobia	Verrucomicrobiae	Verrucomicrobiales	Verrucomicrobiaceae	Luteolibacter	unknown species	0	0	0	1	0	0	0	0	0	0	0	0	0
B_144590	96.7	100.0	Bacteria	Verrucomicrobia	Verrucomicrobiae	Verrucomicrobiales	Verrucomicrobiaceae	Luteolibacter	unknown species	0	0	1	1	0	0	0	0	0	0	0	0	0
B_145526	97.0	99.5	Bacteria	Verrucomicrobia	Verrucomicrobiae	Verrucomicrobiales	Verrucomicrobiaceae	Luteolibacter	unknown species	0	0	0	0	1	0	0	0	0	0	0	0	0
B_146566	98.8	100.0	Bacteria	Verrucomicrobia	Verrucomicrobiae	Verrucomicrobiales	Verrucomicrobiaceae	unknown genus	Verrucomicrobia bacterium SCGC AAA027-I19	0	0	0	0	0	0	0	0	2	0	0	0	0
B_148271	98.6	99.3	Bacteria	Proteobacteria	Betaproteobacteria	Burkholderiales	Comamonadaceae	unknown genus	Multi-affiliation	0	0	1	0	0	0	0	0	0	0	0	0	0
B_148413	98.6	99.3	Bacteria	Proteobacteria	Betaproteobacteria	Burkholderiales	Comamonadaceae	Acidovorax	unknown species	0	0	0	2	0	0	0	0	0	0	0	0	0
B_148543	95.1	99.3	Bacteria	Proteobacteria	Betaproteobacteria	Rhodocyclales	Rhodocyclaceae	Uliginosibacterium	unknown species	0	0	0	0	1	0	0	0	0	0	0	0	0
B_149293	97.9	100.0	Bacteria	Proteobacteria	Betaproteobacteria	Burkholderiales	Comamonadaceae	Aquabacterium	unknown species	0	0	0	0	0	0	1	0	0	0	0	0	0
B_155812	98.1	100.0	Bacteria	Proteobacteria	Betaproteobacteria	Burkholderiales	Comamonadaceae	Multi-affiliation	Multi-affiliation	0	0	0	0	1	0	0	0	0	0	0	0	0
B_155958	99.1	100.0	Bacteria	Proteobacteria	Betaproteobacteria	Burkholderiales	Comamonadaceae	unknown genus	Multi-affiliation	0	0	0	1	0	0	0	0	0	0	0	0	0
B_156184	99.1	100.0	Bacteria	Proteobacteria	Gammaproteobacteria	Multi-affiliation	Multi-affiliation	Multi-affiliation	Multi-affiliation	0	0	0	0	0	0	0	0	0	0	0	1	0
B_156626	99.3	100.0	Bacteria	Proteobacteria	Gammaproteobacteria	Enterobacteriales	Enterobacteriaceae	Kluyvera	unknown species	0	0	0	0	0	0	0	0	0	0	0	0	1
B_156970	98.8	100.0	Bacteria	Proteobacteria	Gammaproteobacteria	Multi-affiliation	Multi-affiliation	Multi-affiliation	Multi-affiliation	0	0	0	0	0	0	0	0	0	0	0	0	1
B_157290	99.1	100.0	Bacteria	Proteobacteria	Gammaproteobacteria	Multi-affiliation	Multi-affiliation	Multi-affiliation	Multi-affiliation	0	0	0	0	0	0	0	0	0	0	0	1	0
B_157317	99.1	100.0	Bacteria	Proteobacteria	Gammaproteobacteria	Multi-affiliation	Multi-affiliation	Multi-affiliation	Multi-affiliation	0	0	0	0	0	0	0	0	0	0	0	0	1
B_157345	99.1	100.0	Bacteria	Proteobacteria	Gammaproteobacteria	Multi-affiliation	Multi-affiliation	Multi-affiliation	Multi-affiliation	0	0	0	0	0	0	0	0	0	0	0	1	0
B_157470	99.1	100.0	Bacteria	Proteobacteria	Gammaproteobacteria	Multi-affiliation	Multi-affiliation	Multi-affiliation	Multi-affiliation	0	0	0	0	0	0	0	0	0	0	0	0	1
B_157757	99.3	100.0	Bacteria	Proteobacteria	Gammaproteobacteria	Enterobacteriales	Enterobacteriaceae	Multi-affiliation	Multi-affiliation	0	2	0	0	0	0	0	0	0	0	0	0	0
B_158127	99.1	100.0	Bacteria	Proteobacteria	Gammaproteobacteria	Multi-affiliation	Multi-affiliation	Multi-affiliation	Multi-affiliation	0	0	0	0	0	0	0	0	0	0	0	1	0
B_159176	97.9	99.8	Bacteria	Proteobacteria	Gammaproteobacteria	Enterobacteriales	Enterobacteriaceae	Multi-affiliation	Multi-affiliation	0	0	0	0	0	0	0	0	0	0	0	0	1
B_166012	98.8	100.0	Bacteria	Proteobacteria	Gammaproteobacteria	Oceanospirillales	Halomonadaceae	Halomonas	unknown species	0	1	0	0	0	0	0	0	0	0	0	0	0
B_166377	99.1	100.0	Bacteria	Proteobacteria	Gammaproteobacteria	Multi-affiliation	Multi-affiliation	Multi-affiliation	Multi-affiliation	0	0	0	0	0	0	1	0	0	0	0	0	0
B_166649	99.3	100.0	Bacteria	Proteobacteria	Gammaproteobacteria	Aeromonadales	Aeromonadaceae	Aeromonas	Aeromonas hydrophila	0	0	0	0	0	0	2	0	0	0	0	0	0
B_174853	97.4	100.0	Bacteria	Proteobacteria	Betaproteobacteria	Burkholderiales	Comamonadaceae	Multi-affiliation	Multi-affiliation	0	0	0	0	2	0	0	0	0	0	0	0	0
B_175035	97.4	100.0	Bacteria	Proteobacteria	Gammaproteobacteria	Pseudomonadales	Pseudomonadaceae	Pseudomonas	unknown species	0	0	0	0	0	0	0	0	0	2	0	0	0
B_175045	98.8	100.0	Bacteria	Proteobacteria	Gammaproteobacteria	Pseudomonadales	Pseudomonadaceae	Pseudomonas	Multi-affiliation	0	0	0	3	0	0	0	0	0	0	0	0	0
B_178476	99.3	100.0	Bacteria	Proteobacteria	Gammaproteobacteria	Pseudomonadales	Pseudomonadaceae	Pseudomonas	Pseudomonas sp.	0	0	1	0	0	0	0	0	0	0	0	0	0
B_178502	99.3	100.0	Bacteria	Proteobacteria	Gammaproteobacteria	Pseudomonadales	Pseudomonadaceae	Pseudomonas	Pseudomonas sp.	0	0	0	0	1	0	0	0	0	0	0	0	0
B_180365	97.2	100.0	Bacteria	Proteobacteria	Gammaproteobacteria	Pseudomonadales	Pseudomonadaceae	Pseudomonas	Pseudomonas taetrolens	0	0	0	1	0	0	0	0	0	0	0	0	0
B_181347	98.8	100.0	Bacteria	Proteobacteria	Gammaproteobacteria	Pseudomonadales	Pseudomonadaceae	Pseudomonas	Multi-affiliation	0	0	0	0	0	0	0	0	0	0	2	0	0
B_181679	97.2	99.8	Bacteria	Proteobacteria	Gammaproteobacteria	Pseudomonadales	Pseudomonadaceae	Pseudomonas	unknown species	0	0	0	2	0	0	0	0	0	0	0	0	0
B_181803	99.1	100.0	Bacteria	Proteobacteria	Gammaproteobacteria	Pseudomonadales	Pseudomonadaceae	Pseudomonas	Multi-affiliation	0	0	0	0	1	0	0	0	0	0	0	0	0
B_183066	99.3	100.0	Bacteria	Proteobacteria	Gammaproteobacteria	Pseudomonadales	Pseudomonadaceae	Pseudomonas	Multi-affiliation	0	0	0	0	1	0	0	0	0	0	0	0	0
B_184551	98.6	100.0	Bacteria	Proteobacteria	Gammaproteobacteria	Xanthomonadales	Xanthomonadaceae	Stenotrophomonas	unknown species	0	0	0	1	0	0	0	0	0	0	0	0	0
B_184979	98.1	100.0	Bacteria	Proteobacteria	Gammaproteobacteria	Xanthomonadales	Xanthomonadaceae	Multi-affiliation	Multi-affiliation	0	0	0	0	0	0	0	0	0	0	1	0	0
B_185750	98.1	100.0	Bacteria	Proteobacteria	Betaproteobacteria	Burkholderiales	Comamonadaceae	Multi-affiliation	Multi-affiliation	0	0	0	0	0	0	0	0	0	1	0	0	0
B_186402	97.4	100.0	Bacteria	Proteobacteria	Betaproteobacteria	Burkholderiales	Comamonadaceae	unknown genus	Multi-affiliation	0	0	1	0	0	0	0	0	0	0	0	0	0
B_187230	96.3	99.8	Bacteria	Proteobacteria	Gammaproteobacteria	Xanthomonadales	Xanthomonadaceae	Dokdonella	unknown species	0	0	0	0	1	0	0	0	0	0	0	0	0
B_188926	99.3	100.0	Bacteria	Proteobacteria	Gammaproteobacteria	Oceanospirillales	Oceanospirillaceae	Pseudospirillum	unknown species	0	0	1	0	0	0	0	0	0	0	0	0	0
B_189338	98.4	100.0	Bacteria	Proteobacteria	Gammaproteobacteria	Enterobacteriales	Enterobacteriaceae	Multi-affiliation	Multi-affiliation	0	0	0	0	1	0	0	0	0	0	0	0	0
B_189627	98.8	100.0	Bacteria	Proteobacteria	Gammaproteobacteria	Oceanospirillales	Halomonadaceae	Halomonas	unknown species	0	1	0	0	0	0	0	0	0	0	0	0	0
B_190413	97.8	97.0	Bacteria	Verrucomicrobia	Verrucomicrobiae	Verrucomicrobiales	Verrucomicrobiaceae	Haloferula	unknown species	0	1	0	0	0	0	0	0	0	0	0	0	0
B_191757	97.7	100.0	Bacteria	Actinobacteria	Thermoleophilia	Solirubrobacterales	480-2	unknown genus	unknown species	0	1	0	0	0	0	0	0	0	0	0	0	0
B_191991	95.3	99.5	Bacteria	Proteobacteria	Deltaproteobacteria	Bdellovibrionales	Bacteriovoracaceae	Peredibacter	unknown species	0	0	1	0	0	0	0	0	0	0	0	0	0
B_192501	98.1	100.0	Bacteria	Acidobacteria	Acidobacteria	Subgroup 6	unknown family	unknown genus	unknown species	0	0	0	0	0	1	0	0	0	0	0	0	0
B_192682	97.4	100.0	Bacteria	Proteobacteria	Gammaproteobacteria	Cellvibrionales	Cellvibrionaceae	Cellvibrio	unknown species	0	0	0	0	0	0	1	0	0	0	0	0	0
B_192708	98.8	100.0	Bacteria	Proteobacteria	Gammaproteobacteria	Chromatiales	Chromatiaceae	Rheinheimera	unknown species	0	0	0	0	0	0	1	0	0	0	0	0	0
B_194407	97.7	100.0	Bacteria	Proteobacteria	Betaproteobacteria	Burkholderiales	Comamonadaceae	Multi-affiliation	Multi-affiliation	0	1	0	0	1	0	0	0	0	0	0	0	0
B_194536	93.9	100.0	Bacteria	Proteobacteria	Betaproteobacteria	Burkholderiales	Comamonadaceae	Paucibacter	Pelomonas sp.	0	0	0	1	0	0	0	0	0	0	0	0	0
B_194683	97.4	100.0	Bacteria	Proteobacteria	Betaproteobacteria	Burkholderiales	Comamonadaceae	Multi-affiliation	Multi-affiliation	0	1	0	0	0	0	0	0	0	0	0	0	0
B_194977	95.8	100.0	Bacteria	Proteobacteria	Betaproteobacteria	Burkholderiales	Comamonadaceae	Aquincola	unknown species	0	0	1	0	0	0	0	0	0	0	0	0	0
B_196215	97.7	100.0	Bacteria	Proteobacteria	Gammaproteobacteria	Enterobacteriales	Enterobacteriaceae	Multi-affiliation	Multi-affiliation	0	0	0	0	1	0	0	0	0	0	0	0	0
B_197027	99.1	100.0	Bacteria	Proteobacteria	Betaproteobacteria	Burkholderiales	Comamonadaceae	Delftia	unknown species	0	0	1	0	0	0	0	0	0	0	0	0	0
B_197120	98.8	100.0	Bacteria	Proteobacteria	Betaproteobacteria	Burkholderiales	Comamonadaceae	unknown genus	unknown species	0	0	0	0	0	0	0	0	0	1	0	0	0
B_198216	98.8	100.0	Bacteria	Proteobacteria	Betaproteobacteria	Burkholderiales	Comamonadaceae	Acidovorax	unknown species	0	0	0	0	0	0	0	0	0	0	1	0	0
B_198562	99.3	99.5	Bacteria	Proteobacteria	Gammaproteobacteria	Xanthomonadales	Xanthomonadaceae	Multi-affiliation	Multi-affiliation	0	0	1	0	0	0	0	0	0	0	0	0	0
B_198966	98.1	100.0	Bacteria	Proteobacteria	Betaproteobacteria	Burkholderiales	Comamonadaceae	Acidovorax	unknown species	0	0	0	1	0	0	0	0	0	0	0	0	0
B_200627	96.7	100.0	Bacteria	Proteobacteria	Betaproteobacteria	Burkholderiales	Comamonadaceae	Multi-affiliation	Multi-affiliation	0	0	0	2	0	0	0	0	0	0	0	0	0
B_201008	99.3	100.0	Bacteria	Proteobacteria	Betaproteobacteria	Burkholderiales	Oxalobacteraceae	Duganella	unknown species	0	0	0	0	0	0	0	0	0	1	0	0	0
B_202780	98.6	100.0	Bacteria	Proteobacteria	Betaproteobacteria	Burkholderiales	Comamonadaceae	Aquabacterium	Multi-affiliation	0	0	0	0	0	0	0	0	1	0	0	0	0
B_203421	98.8	100.0	Bacteria	Proteobacteria	Betaproteobacteria	Burkholderiales	Burkholderiaceae	Lautropia	unknown species	0	0	0	0	1	0	0	0	0	0	0	0	0
B_204153	99.3	100.0	Bacteria	Proteobacteria	Betaproteobacteria	Burkholderiales	Comamonadaceae	Multi-affiliation	Multi-affiliation	0	0	0	0	1	0	0	0	0	0	0	0	0
B_204277	98.1	100.0	Bacteria	Proteobacteria	Betaproteobacteria	Burkholderiales	Comamonadaceae	Multi-affiliation	Multi-affiliation	0	0	0	1	0	0	0	0	0	0	0	0	0
B_206014	98.8	100.0	Bacteria	Proteobacteria	Betaproteobacteria	Burkholderiales	Comamonadaceae	Leptothrix	unknown species	0	0	0	0	1	0	0	0	0	0	0	0	0
B_206655	97.7	100.0	Bacteria	Proteobacteria	Betaproteobacteria	Methylophilales	Methylophilaceae	Methylophilus	unknown species	0	0	1	1	0	0	0	0	0	0	0	0	0
B_207178	97.7	100.0	Bacteria	Proteobacteria	Betaproteobacteria	Burkholderiales	Comamonadaceae	Multi-affiliation	Multi-affiliation	0	0	0	0	0	0	0	0	1	0	0	0	0
B_209707	98.8	100.0	Bacteria	Proteobacteria	Betaproteobacteria	Nitrosomonadales	Nitrosomonadaceae	unknown genus	unknown species	0	0	0	0	0	0	0	0	1	0	0	0	0
B_212743	98.1	100.0	Bacteria	Proteobacteria	Deltaproteobacteria	GR-WP33-30	unknown family	unknown genus	unknown species	0	1	0	0	0	0	0	0	0	0	0	0	0
B_212752	96.7	100.0	Bacteria	Proteobacteria	Deltaproteobacteria	GR-WP33-30	unknown family	unknown genus	unknown species	0	0	1	0	0	0	0	0	0	0	0	0	0
B_213632	93.7	100.0	Bacteria	Verrucomicrobia	Verrucomicrobiae	Verrucomicrobiales	unknown family	unknown genus	unknown species	0	0	0	0	0	0	0	0	0	0	0	0	1
B_214419	98.8	100.0	Bacteria	Acidobacteria	Acidobacteria	Subgroup 6	unknown family	unknown genus	unknown species	0	1	0	0	0	0	0	0	0	0	0	0	0
