# Supplementary material for: Covariation between microeukaryotes and bacteria associated with Planorbidae snails
Source: PeerJ. 2023 Dec 19;11:e16639. doi: 10.7717/peerj.16639 (PMC10740603; doi:10.7717/peerj.16639)
Supplement: Supplemental Information 8 — NA: not analyzed. [file peerj-11-16639-s008.xlsx]

## Sheet: Table S5
Table S5. Metadata and alpha diversity indices. NA: not analysed.
				Chao1		Evenness		Shannon
Name	Species	Origin	Sampling date for metabarcoding	18SV4BP	16SV3V4	18SV4BP	16SV3V4	18SV4BP	16SV3V4
BgBAR-1	Biomphalaria glabrata	Barreiro	February 2017	52.1111111111111	377.153846153846	0.0482029331705056	0.416264881578214	0.174056834827371	2.26186764633844
BgBAR-2	Biomphalaria glabrata	Barreiro	February 2017	NA	NA	NA	NA	NA	NA
BgBAR-3	Biomphalaria glabrata	Barreiro	February 2017	NA	NA	NA	NA	NA	NA
BgBRE-7	Biomphalaria glabrata	Brazil	August 2015	30.75	572.125	0.414809677113646	0.679621563380027	1.36714502620651	3.99843275953312
BgBRE-8	Biomphalaria glabrata	Brazil	August 2015	NA	NA	NA	NA	NA	NA
BgBRE-9	Biomphalaria glabrata	Brazil	August 2015	27.5	612.8	0.46771370102589	0.721053068566471	1.50551232519187	4.2812787003992
BgBRE-10	Biomphalaria glabrata	Brazil	August 2015	27.5	640.052631578947	0.374348468797415	0.671785039061678	1.12144778953194	3.98340927431188
BgBRE-11	Biomphalaria glabrata	Brazil	September 2015	NA	NA	NA	NA	NA	NA
BgBRE-1	Biomphalaria glabrata	Brazil	February 2017	NA	NA	NA	NA	NA	NA
BgBRE-2	Biomphalaria glabrata	Brazil	February 2017	56.3	481.024390243902	0.0882276804028815	0.567628806712786	0.327639849454256	3.22228898678381
BgBRE-3	Biomphalaria glabrata	Brazil	February 2017	NA	NA	NA	NA	NA	NA
BgBRE-4	Biomphalaria glabrata	Brazil	February 2017	NA	NA	NA	NA	NA	NA
BgBRE-5	Biomphalaria glabrata	Brazil	August 2015	NA	NA	NA	NA	NA	NA
BgBRE-6	Biomphalaria glabrata	Brazil	August 2015	53.5	671.615384615385	0.426744264550865	0.777654390321314	1.50485412861853	4.74741925919136
BgBS90-1	Biomphalaria glabrata	Mass selection	February 2017	NA	NA	NA	NA	NA	NA
BgBS90-2	Biomphalaria glabrata	Mass selection	February 2017	29.3333333333333	397.326086956522	0.0432093339759189	0.6764650439573	0.142410915873327	3.84474303714758
BgBS90-3	Biomphalaria glabrata	Mass selection	February 2017	54	362.442307692308	0.0637344913086812	0.674077421589817	0.216773584960656	3.8380162793472
BgBS90-4	Biomphalaria glabrata	Mass selection	February 2017	NA	NA	NA	NA	NA	NA
Btru-1	Bulinus truncatus	Corsica	February 2017	NA	NA	NA	NA	NA	NA
Pmet-1	Planorbarius metidjensis	Egypt	February 2017	43	550.630769230769	0.0273736875149484	0.639602791077975	0.0833398058424898	3.80103106714748
Pmet-2	Planorbarius metidjensis	Egypt	February 2017	33.5	506.068965517241	0.0476053729350088	0.709616216578329	0.155102900750774	4.17093662751354
Pmet-3	Planorbarius metidjensis	Egypt	February 2017	45	630.45652173913	0.0214893781119188	0.698302459569511	0.071607002665396	4.13129845162899
Pmet-4	Planorbarius metidjensis	Egypt	February 2017	131	383.666666666667	0.0192038295693711	0.680716535111977	0.0625679306367226	3.90935723114271
Pmet-5	Planorbarius metidjensis	Egypt	February 2017	39.1666666666667	541.32	0.0285665997776564	0.651034905879669	0.0907861918433978	3.82295365238546
