# Supplementary material for: Covariation between microeukaryotes and bacteria associated with Planorbidae snails
Source: PeerJ. 2023 Dec 19;11:e16639. doi: 10.7717/peerj.16639 (PMC10740603; doi:10.7717/peerj.16639)
Supplement: Supplemental Information 9 [file peerj-11-16639-s009.xlsx]

## Sheet: Table S6
Table S6. Best associations between OTU in the network analysis.
		Annotation								Best association
OTU	Cluster in the network	kingdom	phylum	class (division for microeukaryotes)	order (class for microeukaryotes)	family (order for microeukaryotes)	genus (family for microeukaryotes)	species (genus for microeukaryotes)	species for microeukaryotes	OTU	Value
B_21	1	Bacteria	Proteobacteria	Betaproteobacteria	Burkholderiales	Comamonadaceae	Multi-affiliation	Multi-affiliation	NA	B_24	0.80
B_24	1	Bacteria	Proteobacteria	Gammaproteobacteria	Multi-affiliation	Multi-affiliation	Multi-affiliation	Multi-affiliation	NA	B_21	0.80
B_45	1	Bacteria	Proteobacteria	Gammaproteobacteria	Pseudomonadales	Pseudomonadaceae	Pseudomonas	unknown species	NA	B_51	0.86
B_51	1	Bacteria	Proteobacteria	Alphaproteobacteria	Rhizobiales	Bradyrhizobiaceae	Bosea	Multi-affiliation	NA	B_70	0.94
B_59	1	Bacteria	Proteobacteria	Betaproteobacteria	Rhodocyclales	Rhodocyclaceae	Uliginosibacterium	unknown species	NA	M_31	0.91
B_70	1	Bacteria	Verrucomicrobia	Verrucomicrobiae	Verrucomicrobiales	Verrucomicrobiaceae	Luteolibacter	unknown species	NA	M_31	0.97
M_31	1	Eukaryota	Alveolata	Ciliophora	Oligohymenophorea	Sessilida	Vorticellidae	Vorticellidae	Vorticellidae	B_70	0.97
M_33	1	Eukaryota	Stramenopiles	Ochrophyta	Chrysophyceae	Chrysophyceae	Chrysophyceae_Clade-C	Poteriospumella	Poteriospumella_lacustris	M_61	0.75
M_61	1	Eukaryota	Alveolata	Ciliophora	Phyllopharyngea	Cyrtophoria	Chilodonellidae	Chilodonella	Chilodonella_uncinata	M_33	0.75
M_91	1	Eukaryota	Multi-affiliation	Multi-affiliation	Multi-affiliation	Multi-affiliation	Multi-affiliation	Multi-affiliation	Multi-affiliation	B_95	0.71
B_12	2	Bacteria	Proteobacteria	Gammaproteobacteria	Enterobacteriales	Enterobacteriaceae	Multi-affiliation	Multi-affiliation	NA	M_239	0.79
B_20	2	Bacteria	Actinobacteria	Actinobacteria	Corynebacteriales	Mycobacteriaceae	Mycobacterium	Multi-affiliation	NA	M_7	0.97
B_23	2	Bacteria	Actinobacteria	Actinobacteria	Corynebacteriales	Nocardiaceae	Gordonia	Multi-affiliation	NA	B_4	0.92
B_26	2	Bacteria	Proteobacteria	Betaproteobacteria	Burkholderiales	Comamonadaceae	Aquabacterium	unknown species	NA	B_20	0.81
B_3	2	Bacteria	Bacteroidetes	Flavobacteriia	Flavobacteriales	Flavobacteriaceae	Cloacibacterium	Multi-affiliation	NA	B_30	0.71
B_30	2	Bacteria	Planctomycetes	Planctomycetacia	Planctomycetales	Planctomycetaceae	Blastopirellula	unknown species	NA	B_3	0.71
B_38	2	Bacteria	Planctomycetes	Planctomycetacia	Planctomycetales	Planctomycetaceae	Pirellula	unknown species	NA	B_4	0.90
B_4	2	Bacteria	Tenericutes	Mollicutes	Mycoplasmatales	Mycoplasmataceae	unknown genus	unknown species	NA	M_7	0.94
B_42	2	Bacteria	Bacteroidetes	Flavobacteriia	Flavobacteriales	Flavobacteriaceae	Chryseobacterium	Multi-affiliation	NA	B_26	0.74
B_62	2	Bacteria	Proteobacteria	Betaproteobacteria	Burkholderiales	Comamonadaceae	Comamonas	Multi-affiliation	NA	B_42	0.68
B_63	2	Bacteria	Tenericutes	Mollicutes	Mycoplasmatales	Mycoplasmataceae	Mycoplasma	Multi-affiliation	NA	M_88	0.75
B_8	2	Bacteria	Proteobacteria	Gammaproteobacteria	Multi-affiliation	Multi-affiliation	Multi-affiliation	Multi-affiliation	NA	B_26	0.57
M_182	2	Eukaryota	Multi-affiliation	Multi-affiliation	Multi-affiliation	Multi-affiliation	Multi-affiliation	Multi-affiliation	Multi-affiliation	M_31	0.62
M_224	2	Eukaryota	Opisthokonta	Fungi	Basidiomycota	Agaricomycotina	Tremellomycetes	Tremellomycetes	Tremellomycetes	M_321	0.66
M_227	2	Eukaryota	Alveolata	Apicomplexa	Apicomplexa	Colpodellidae	Colpodellidae	Colpodellidae	Colpodellidae	M_239	1.00
M_239	2	Eukaryota	Amoebozoa	Lobosa	Tubulinea	Echinamoebida	Vermamoebidae	Multi-affiliation	Multi-affiliation	M_227	1.00
M_382	2	Eukaryota	Alveolata	Apicomplexa	Apicomplexa	Gregarines	Gregarines	Geneiorhynchus	Geneiorhynchus_manifestus	M_88	0.66
M_47	2	Eukaryota	Stramenopiles	Stramenopiles	Labyrinthulea	Thraustochytriales	Thraustochytriaceae	Thraustochytriaceae	Thraustochytriaceae	M_239	0.77
M_500	2	Eukaryota	Amoebozoa	Lobosa	Tubulinea	Euamoebida	LOS7N/I-lineage	Ptolemeba	Ptolemeba_noxubium	M_119	0.76
M_7	2	Eukaryota	Amoebozoa	Lobosa	Lobosa-G1	Lobosa-G1	Lobosa-G1	Lobosa-G1	Lobosa-G1	B_20	0.97
B_36	3	Bacteria	Bacteroidetes	Sphingobacteriia	Sphingobacteriales	Chitinophagaceae	Niabella	unknown species	NA	M_10	0.88
B_39	3	Bacteria	Proteobacteria	Alphaproteobacteria	Rhodobacterales	Rhodobacteraceae	Multi-affiliation	Multi-affiliation	NA	M_17	0.91
B_58	3	Bacteria	Proteobacteria	Gammaproteobacteria	Xanthomonadales	Xanthomonadaceae	Multi-affiliation	Multi-affiliation	NA	B_78	0.90
B_65	3	Bacteria	Proteobacteria	Gammaproteobacteria	Xanthomonadales	Xanthomonadaceae	Multi-affiliation	Multi-affiliation	NA	B_69	0.78
B_69	3	Bacteria	Bacteroidetes	Flavobacteriia	Flavobacteriales	Flavobacteriaceae	Flavobacterium	unknown species	NA	M_307	0.87
B_78	3	Bacteria	Bacteroidetes	Flavobacteriia	Flavobacteriales	Cryomorphaceae	Fluviicola	unknown species	NA	B_58	0.90
B_95	3	Bacteria	Proteobacteria	Betaproteobacteria	Burkholderiales	Comamonadaceae	Acidovorax	Multi-affiliation	NA	M_58	0.86
M_10	3	Eukaryota	Opisthokonta	Mesomycetozoa	Ichthyosporea	Ichthyosphonida	Pseudoperkinsidae	Anurofeca	Multi-affiliation	B_36	0.88
M_119	3	Eukaryota	Rhizaria	Cercozoa	Filosa-Sarcomonadea	Cercomonadida	Cercomonadidae	Cercomonas	Multi-affiliation	B_78	0.81
M_138	3	Eukaryota	Opisthokonta	Fungi	Cryptomycota	Cryptomycotina	Cryptomycotina	Cryptomycotina	Cryptomycotina	M_40	0.84
M_156	3	Eukaryota	Opisthokonta	Fungi	Cryptomycota	Cryptomycotina	Cryptomycotina	Cryptomycotina	Cryptomycotina	M_53	1.00
M_159	3	Eukaryota	Opisthokonta	Fungi	Chytridiomycota	Chytridiomycotina	Chytridiomycetes	Rhyzophidiales	Rhyzophidiales	M_53	1.00
M_17	3	Eukaryota	Opisthokonta	Mesomycetozoa	Ichthyosporea	Ichthyosphonida	Pseudoperkinsidae	Anurofeca	Multi-affiliation	B_39	0.91
M_307	3	Eukaryota	Opisthokonta	Fungi	Cryptomycota	Cryptomycotina	Cryptomycotina	Cryptomycotina	Cryptomycotina	B_69	0.87
M_321	3	Eukaryota	Opisthokonta	Fungi	Cryptomycota	Cryptomycotina	Cryptomycotina	Cryptomycotina	Cryptomycotina	M_58	0.85
M_40	3	Eukaryota	Alveolata	Ciliophora	Colpodea	Colpodida	Colpodidae	Colpoda	Multi-affiliation	B_70	0.93
M_53	3	Eukaryota	Opisthokonta	Fungi	Cryptomycota	Cryptomycotina	Cryptomycotina	Cryptomycotina	Cryptomycotina	M_159	1.00
M_58	3	Eukaryota	Alveolata	Ciliophora	Oligohymenophorea	Sessilida	Vorticellidae	Multi-affiliation	Multi-affiliation	B_95	0.86
M_88	3	Eukaryota	Opisthokonta	Fungi	Chytridiomycota	Chytridiomycotina	Chytridiomycetes	Chytridiomycetes	Chytridiomycetes	B_63	0.75
M_9	3	Eukaryota	Alveolata	Ciliophora	Oligohymenophorea	Tetrahymenida	Tetrahymenidae	Tetrahymena	Multi-affiliation	B_95	0.80
