# Supplementary material for: Covariation between microeukaryotes and bacteria associated with Planorbidae snails
Source: PeerJ. 2023 Dec 19;11:e16639. doi: 10.7717/peerj.16639 (PMC10740603; doi:10.7717/peerj.16639)
Supplement: Supplemental Information 10 [file peerj-11-16639-s010.xlsx]

## Sheet: Table S7
Table S7. Hosts for sequences identified on NCBI.
Gene	Accesssion	Host	Group
16SV3V4	NR_025988	Bos taurus	Mammalia
16SV3V4	NR_041622	Padina sp.	Algae
16SV3V4	NR_042383	Plakortis simplex	Porifera
16SV3V4	NR_042925	Leuciscus leuciscus	Fish
16SV3V4	NR_043253	Calystegia soldanella	Plant
16SV3V4	NR_043701	Sponge	Sponge
16SV3V4	NR_043989	Oncorhynchus tshawytscha	Fish
16SV3V4	NR_074429	Anas platyrhynchos	Bird
16SV3V4	NR_108295	Rosa rugosa	Plant
16SV3V4	NR_108481	Oncorhynchus mykiss	Fish
16SV3V4	NR_108494	Neophron percnopterus majorensis	Bird
16SV3V4	NR_108531	Oncorhynchus mykiss	Fish
16SV3V4	NR_115099	Homo sapiens	Mammalia
16SV3V4	NR_117206	Oncorhynchus mykiss	Fish
16SV3V4	NR_117909	Homo sapiens	Mammalia
16SV3V4	NR_117970	Feral pigeon	Bird
16SV3V4	NR_125655	Haliotis discus hannai	Mollusca
16SV3V4	NR_133726	Gallus gallus	Bird
16SV3V4	NR_133728	Zea mays	Plant
16SV3V4	NR_134094	Hippocampus guttulatus	Fish
16SV3V4	NR_134711	Zea mays	Plant
16SV3V4	NR_136492	Bos taurus coreanae	Mammalia
16SV3V4	NR_136869	Sus scrofa	Mammalia
16SV3V4	NR_146039	Beetle	Arthropoda
16SV3V4	NR_146687	Pachnoda ephippiata	Arthropoda
16SV3V4	NR_146811	Trypoxylus dichotomus	Arthropoda
16SV3V4	NR_146812	Trypoxylus dichotomus	Arthropoda
16SV3V4	NR_146813	Trypoxylus dichotomus	Arthropoda
16SV3V4	NR_146814	Trypoxylus dichotomus	Arthropoda
16SV3V4	NR_151989	Ciconia ciconia	Bird
16SV3V4	NR_152647	Sarracenia purpurea	Plant
16SV3V4	NR_156145	Cucumis sativus	Plant
16SV3V4	NR_157699	Homo sapiens	Mammalia
16SV3V4	NR_157700	Stephanolepis cirrhifer	Fish
16SV3V4	NR_158073	Bos taurus coreanae	Mammalia
16SV3V4	NR_170433	Ochotona curzoniae	Mammalia
16SV3V4	NR_175473	Black rock cod	Fish
16SV3V4	NR_178373	Struthio camelus	Bird
16SV3V4	NR_179225	Litchi chinensis	Plant
16SV3V4	NR_179405	Homo sapiens	Mammalia
16SV3V4	NR_179783	Lined seahorse	Fish
16SV3V4	NR_180196	Populus deltoides	Plant
16SV3V4	NR_180365	Acheilognathus korennsis	Fish
16SV3V4	NR_181508	Ambystoma andersoni	Amphibia
16SV3V4	NR_181869	Mirounga angustirostris	Mammalia
18SV4BP	AB300505	Adipiocola pacifica	Mollusca
18SV4BP	AY336698	Glomeris sp.	Arthropoda
18SV4BP	AY336700	Glomeris sp.	Arthropoda
18SV4BP	AY336708	Ephemeroptera	Arthropoda
18SV4BP	EF406118	Pinus contorta var. latifolia	Plant
18SV4BP	EU124913	Phascolosoma agassizii	Worm
18SV4BP	EU124914	Phascolosoma agassizii	Worm
18SV4BP	EU124915	Tunicate	Tunicata
18SV4BP	EU124916	Leptosynapta clarki	Echinodermata
18SV4BP	GQ371119	Cyprinid	Fish
18SV4BP	GQ371121	Cyprinid	Fish
18SV4BP	GU727521	Venerupis philippinarum	Mollusca
18SV4BP	GU727522	Mytilus sp.	Mollusca
18SV4BP	GU727523	Mytilus sp.	Mollusca
18SV4BP	GU727524	Katharina tunicata	Mollusca
18SV4BP	GU727525	Crassostrea gigas	Mollusca
18SV4BP	GU727526	Phascolosoma agassizii	Worm
18SV4BP	GU727527	Leptosynapta clarki	Echinodermata
18SV4BP	GU727528	Crassostrea gigas	Mollusca
18SV4BP	JQ271784	Cottus gobio	Fish
18SV4BP	JQ271785	Bunocephalus coracoideus	Fish
18SV4BP	JQ271786	Carassius auratus auratus	Fish
18SV4BP	JQ271787	Carassius auratus auratus	Fish
18SV4BP	JQ271789	Calophysus macropterus	Fish
18SV4BP	JQ271790	Porania pulvillus	Echinodermata
18SV4BP	JQ271791	Carassius gibelio	Fish
18SV4BP	JX992710	Strongylocentrotus franciscanus	Echinodermata
18SV4BP	JX992711	Mytilus californianus	Mollusca
18SV4BP	JX992712	Dendraster excentricus	Echinodermata
18SV4BP	JX992713	Phascolosoma agassizii	Worm
18SV4BP	JX992714	Corella sp.	Tunicata
18SV4BP	JX992715	Crassostrea gigas	Mollusca
18SV4BP	JX992716	Crassostrea gigas	Mollusca
18SV4BP	JX992717	Nuttallia obscurata	Mollusca
18SV4BP	KC500073	Theragra chalcogramma 20074013c	Fish
18SV4BP	KC500074	Theragra chalcogramma 20074013c	Fish
18SV4BP	KC500076	Theragra chalcogramma 20074013c	Fish
18SV4BP	KT595069	Chironomus sp.	Arthropoda
18SV4BP	KT595073	Chironomus sp.	Arthropoda
18SV4BP	KT595122	Oncorhynchus	Fish
18SV4BP	KT595123	Oncorhynchus	Fish
18SV4BP	LN581022	Atta colombica	Arthropoda
18SV4BP	LN585836	Atta colombica	Arthropoda
18SV4BP	LN585927	Atta colombica	Arthropoda
18SV4BP	LN587511	Atta colombica	Arthropoda
18SV4BP	LN587707	Atta colombica	Arthropoda
18SV4BP	LN587715	Atta colombica	Arthropoda
18SV4BP	LN587748	Atta colombica	Arthropoda
18SV4BP	LN587806	Atta colombica	Arthropoda
18SV4BP	LN587891	Atta colombica	Arthropoda
18SV4BP	LN587904	Atta colombica	Arthropoda
18SV4BP	LN587931	Atta colombica	Arthropoda
18SV4BP	LN588181	Atta colombica	Arthropoda
18SV4BP	LN588196	Atta colombica	Arthropoda
18SV4BP	LN588368	Atta colombica	Arthropoda
18SV4BP	MK350875	Thoropa taophora	Amphibia
18SV4BP	MN189400	Herbivorous fish	Fish
18SV4BP	MN543651	Polychaete	Worm
